# Supplementary material for: Bis(2,9-dimethyl-1,10-phenanthrolin-1-ium) 2,5-di­carb­oxy­benzene-1,4-di­carb­oxyl­ate–2,9-dimethyl-1,10-phenanthroline–benzene-1,2,4,5-tetra­carb­oxy­lic acid (1/2/1)
Source: Acta Crystallogr Sect E Struct Rep Online. 2013 Aug 17;69(Pt 9):o1445–6. doi: 10.1107/S1600536813022691 (PMC3884443; doi:10.1107/S1600536813022691)
Supplement: Supplementary file 1 [file e-69-o1445-sup1.cif]

##############################################################################
#                                                                            #
# This CIF contains the data in a paper accepted for publication in          #
# Acta Crystallographica Section E. It conforms to the requirements of       #
# Notes for Authors for Acta Crystallographica Section E, and has been       #
# peer reviewed under the auspices of the IUCr Commission on Journals.       #
#                                                                            #
# Full details of the Crystallographic Information File format               #
# are given in the paper "The Crystallographic Information File (CIF):       #
# a New Standard Archive File for Crystallography" by S. R. Hall, F. H.      #
# Allen and I. D. Brown [Acta Cryst. (1991), A47, 655-685].                  #
#                                                                            #
# The current version of the core CIF dictionary is obtainable from          #
# ftp://ftp.iucr.org/pub/cif_core.dic.                                       #
#                                                                            #
# Software is freely available for graphical display of the structure(s)     #
# in this CIF. For information consult the CIF software page                 #
# http://www.iucr.org/resources/cif/software.                                #
#                                                                            #
# This file may be used for bona fide research purposes within the           #
# scientific community so long as proper attribution is given to the journal # 
# article from which it was obtained.                                        #
#                                                                            #
##############################################################################
data_global
_audit_creation_method     SHELXL-97
_journal_date_recd_electronic     2013-08-10
_journal_date_accepted     2013-08-12
_journal_name_full     'Acta Crystallographica, Section E'
_journal_year     2013
_journal_volume     69
_journal_issue      9
_journal_page_first     o1445
_journal_page_last     o1446
_journal_paper_category     QO
_journal_paper_doi     10.1107/S1600536813022691
_journal_coeditor_code     XU5731
_publ_contact_author_name     ' Edward RT Tiekink '
_publ_contact_author_address
;
Department of Chemistry, University of Malaya,
50603 Kuala Lumpur, Malaysia
;
_publ_contact_author_email
;
edward.tiekink@gmail.com
;
_publ_contact_author_fax     ' (65) 6790 9801 '
_publ_contact_author_phone     ' (65) 6790 6775 '
_publ_section_title
;\
Bis(2,9-dimethyl-1,10-phenanthrolin-1-ium)
2,5-dicarboxybenzene-1,4-dicarboxylate--2,9-dimethyl-1,10-phenanthroline--\
benzene-1,2,4,5-tetracarboxylic acid (1/2/1)
;
loop_
    _publ_author_name
    _publ_author_address
    'Arman, Hadi D. '
;
Department of Chemistry, The University of Texas at San Antonio,
One UTSA Circle, San Antonio, Texas 78249-0698, USA
;
    'Kaulgud, Trupta'
;
Department of Chemistry, The University of Texas at San Antonio,
One UTSA Circle, San Antonio, Texas 78249-0698, USA
;
    'Tiekink, Edward R. T.'
;
Department of Chemistry, University of Malaya,
50603 Kuala Lumpur, Malaysia
;
_publ_section_synopsis     .
data_I
_chemical_name_systematic
;\
Bis(2,9-dimethyl-1,10-phenanthrolin-1-ium)
2,5-dicarboxybenzene-1,4-dicarboxylate--2,9-dimethyl-1,10-phenanthroline--\
benzene-1,2,4,5-tetracarboxylic acid (1/2/1)
;
_chemical_name_common     ?
_chemical_formula_moiety
;
2(C14 H13 N2 +), C10 H6 O8 2-, 2(C14 H12 N2), C10 H4 O8
;
_chemical_formula_sum     'C76 H60 N8 O16'
_chemical_formula_iupac
                           '2C14 H13 N2 +, C10 H4 O8 2-, 2C14 H12 N2, C10 H6 O8'
_chemical_formula_weight     1341.32
_chemical_melting_point     ?
_symmetry_cell_setting     monoclinic
_symmetry_space_group_name_H-M     'P 21/n'
_symmetry_space_group_name_Hall     '-P 2yn'
loop_
    _symmetry_equiv_pos_as_xyz
    'x, y, z'
    '-x+1/2, y+1/2, -z+1/2'
    '-x, -y, -z'
    'x-1/2, -y-1/2, z-1/2'
_cell_length_a     11.798(4)
_cell_length_b     13.893(4)
_cell_length_c     19.163(6)
_cell_angle_alpha     90
_cell_angle_beta     92.216(5)
_cell_angle_gamma     90
_cell_volume     3138.8(16)
_cell_formula_units_Z     2
_cell_measurement_reflns_used     12762
_cell_measurement_theta_min     2.0
_cell_measurement_theta_max     40.7
_cell_measurement_temperature     98(2)
_exptl_crystal_description     'prism'
_exptl_crystal_colour     'colourless'
_exptl_crystal_size_max     0.48
_exptl_crystal_size_mid     0.37
_exptl_crystal_size_min     0.09
_exptl_crystal_density_diffrn     1.419
_exptl_crystal_density_meas     ?
_exptl_crystal_density_method     'not measured'
_exptl_crystal_F_000     1400
_exptl_absorpt_coefficient_mu     0.101
_exptl_absorpt_correction_type     multi-scan
_exptl_absorpt_process_details     '(ABSCOR; Higashi, 1995)'
_exptl_absorpt_correction_T_min     0.723
_exptl_absorpt_correction_T_max     1.000
_exptl_special_details
;
;
_diffrn_ambient_temperature     98(2)
_diffrn_radiation_type     MoK\a
_diffrn_radiation_wavelength     0.71069
_diffrn_radiation_source     'fine-focus sealed tube'
_diffrn_radiation_monochromator     graphite
_diffrn_measurement_device_type     'Rigaku AFC12\K/SATURN724'
_diffrn_measurement_method     \w
_diffrn_detector_area_resol_mean     ?
_diffrn_reflns_number     22006
_diffrn_reflns_av_R_equivalents     0.0556
_diffrn_reflns_av_sigmaI/netI     0.0812
_diffrn_reflns_theta_min     2.13
_diffrn_reflns_theta_max     27.50
_diffrn_reflns_theta_full     27.50
_diffrn_measured_fraction_theta_max     0.996
_diffrn_measured_fraction_theta_full     0.996
_diffrn_reflns_limit_h_min     -15
_diffrn_reflns_limit_h_max     15
_diffrn_reflns_limit_k_min     -18
_diffrn_reflns_limit_k_max     18
_diffrn_reflns_limit_l_min     -18
_diffrn_reflns_limit_l_max     24
_diffrn_standards_number     0
_diffrn_standards_interval_count     0
_diffrn_standards_interval_time     ?
_diffrn_standards_decay_%     0
_refine_special_details
;
Refinement of <i>F</i>^2^ against ALL reflections. The weighted <i>R</i>-factor
<i>wR</i> and goodness of fit <i>S</i> are based on <i>F</i>^2^, conventional
<i>R</i>-factors <i>R</i> are based on <i>F</i>, with <i>F</i> set to zero for
negative <i>F</i>^2^. The threshold expression of <i>F</i>^2^ >
2\s(<i>F</i>^2^) is used only for calculating <i>R</i>-factors(gt) <i>etc</i>.
and is not relevant to the choice of reflections for refinement.
<i>R</i>-factors based on <i>F</i>^2^ are statistically about twice as large
as those based on <i>F</i>, and <i>R</i>- factors based on ALL data will be
even larger.
;
_reflns_number_total     7181
_reflns_number_gt     6007
_reflns_threshold_expression     I>2\s(I)
_refine_ls_structure_factor_coef     Fsqd
_refine_ls_matrix_type     full
_refine_ls_R_factor_all     0.0755
_refine_ls_R_factor_gt     0.0617
_refine_ls_wR_factor_gt     0.1392
_refine_ls_wR_factor_ref     0.1476
_refine_ls_goodness_of_fit_ref     1.114
_refine_ls_restrained_S_all     1.114
_refine_ls_number_reflns     7181
_refine_ls_number_parameters     467
_refine_ls_number_restraints     4
_refine_ls_hydrogen_treatment     mixed
_refine_ls_weighting_scheme     calc
_refine_ls_weighting_details
         'calc w=1/[\s^2^(Fo^2^)+(0.0555P)^2^+1.3348P] where P=(Fo^2^+2Fc^2^)/3'
_atom_sites_solution_hydrogens     geom
_atom_sites_solution_primary     direct
_atom_sites_solution_secondary     difmap
_refine_ls_shift/su_max     0.000
_refine_ls_shift/su_mean     0.000
_refine_diff_density_max     0.291
_refine_diff_density_min     -0.253
_refine_ls_extinction_method     none
_refine_ls_extinction_coef     ?
loop_
    _atom_type_symbol
    _atom_type_description
    _atom_type_scat_dispersion_real
    _atom_type_scat_dispersion_imag
    _atom_type_scat_source
    'C' 'C' 0.0033 0.0016
                         'International Tables Vol C Tables 4.2.6.8 and 6.1.1.4'
    'H' 'H' 0.0000 0.0000
                         'International Tables Vol C Tables 4.2.6.8 and 6.1.1.4'
    'N' 'N' 0.0061 0.0033
                         'International Tables Vol C Tables 4.2.6.8 and 6.1.1.4'
    'O' 'O' 0.0106 0.0060
                         'International Tables Vol C Tables 4.2.6.8 and 6.1.1.4'
_computing_data_collection
                 'CrystalClear (Molecular Structure Corporation & Rigaku, 2005)'
_computing_cell_refinement
                 'CrystalClear (Molecular Structure Corporation & Rigaku, 2005)'
_computing_data_reduction
                 'CrystalClear (Molecular Structure Corporation & Rigaku, 2005)'
_computing_structure_solution     'SHELXS97 (Sheldrick, 2008)'
_computing_structure_refinement     'SHELXL97 (Sheldrick, 2008)'
_computing_molecular_graphics
                       'ORTEPII (Johnson, 1976) and DIAMOND (Brandenburg, 2006)'
_computing_publication_material     'publCIF (Westrip, 2010)'
loop_
    _atom_site_type_symbol
    _atom_site_label
    _atom_site_fract_x
    _atom_site_fract_y
    _atom_site_fract_z
    _atom_site_U_iso_or_equiv
    _atom_site_adp_type
    _atom_site_calc_flag
    _atom_site_refinement_flags
    _atom_site_occupancy
    _atom_site_symmetry_multiplicity
    _atom_site_disorder_assembly
    _atom_site_disorder_group
    O O1 0.60101(12) 0.56642(11) 0.32029(7) 0.0298(3) Uani d . 1 1 . .
    O O2 0.42698(12) 0.50799(11) 0.31498(7) 0.0271(3) Uani d . 1 1 . .
    O O3 0.80815(11) 0.52832(11) 0.50668(7) 0.0276(3) Uani d . 1 1 . .
    O O4 0.75764(12) 0.58534(11) 0.40310(7) 0.0275(3) Uani d D 1 1 . .
    H H1O 0.7039(17) 0.5802(19) 0.3723(11) 0.041 Uiso d D 1 1 . .
    O O5 1.04388(12) 0.10773(11) 0.67551(7) 0.0279(3) Uani d . 1 1 . .
    O O6 0.93416(12) -0.02423(10) 0.68129(6) 0.0225(3) Uani d D 1 1 . .
    H H2O 0.941(2) -0.0150(17) 0.7251(5) 0.034 Uiso d D 1 1 . .
    O O7 0.78053(11) 0.10681(9) 0.60744(6) 0.0217(3) Uani d . 1 1 . .
    O O8 0.69585(11) 0.03734(10) 0.51309(7) 0.0225(3) Uani d D 1 1 . .
    H H3O 0.6399(14) 0.0441(18) 0.5394(10) 0.034 Uiso d D 1 1 . .
    N N1 0.49493(13) 1.05719(11) 0.10595(8) 0.0216(3) Uani d D 1 1 . .
    H H1N 0.5525(13) 1.0368(16) 0.0816(10) 0.026 Uiso d D 1 1 . .
    N N2 0.59146(14) 0.87982(12) 0.11607(8) 0.0242(4) Uani d . 1 1 . .
    N N3 0.38546(15) 0.11239(12) 0.39446(8) 0.0251(4) Uani d . 1 1 . .
    N N4 0.48691(13) -0.06451(12) 0.41450(8) 0.0212(3) Uani d . 1 1 . .
    C C1 0.51592(16) 0.51633(13) 0.42769(9) 0.0183(4) Uani d . 1 1 . .
    C C2 0.61045(15) 0.52086(13) 0.47597(9) 0.0174(3) Uani d . 1 1 . .
    C C3 0.59041(15) 0.50468(13) 0.54626(9) 0.0185(4) Uani d . 1 1 . .
    H H3 0.6533 0.5082 0.5787 0.022 Uiso calc R 1 1 . .
    C C4 0.51495(16) 0.53048(14) 0.34896(9) 0.0206(4) Uani d . 1 1 . .
    C C5 0.73412(16) 0.54460(14) 0.46160(10) 0.0215(4) Uani d . 1 1 . .
    C C6 0.99235(15) 0.02306(12) 0.57069(9) 0.0172(3) Uani d . 1 1 . .
    C C7 0.89506(15) 0.02660(12) 0.52636(9) 0.0170(3) Uani d . 1 1 . .
    C C8 0.90372(15) 0.00341(13) 0.45593(9) 0.0177(4) Uani d . 1 1 . .
    H H8 0.8380 0.0057 0.4257 0.021 Uiso calc R 1 1 . .
    C C9 0.99120(15) 0.04220(13) 0.64807(9) 0.0191(4) Uani d . 1 1 . .
    C C10 0.78392(15) 0.06034(13) 0.55334(9) 0.0182(4) Uani d . 1 1 . .
    C C11 0.51318(18) 1.21161(15) 0.04831(11) 0.0287(4) Uani d . 1 1 . .
    H H11A 0.5737 1.2474 0.0733 0.043 Uiso calc R 1 1 . .
    H H11B 0.4577 1.2569 0.0277 0.043 Uiso calc R 1 1 . .
    H H11C 0.5457 1.1731 0.0112 0.043 Uiso calc R 1 1 . .
    C C12 0.45601(16) 1.14676(14) 0.09806(10) 0.0234(4) Uani d . 1 1 . .
    C C13 0.36476(17) 1.17594(14) 0.13837(10) 0.0261(4) Uani d . 1 1 . .
    H H13 0.3340 1.2388 0.1328 0.031 Uiso calc R 1 1 . .
    C C14 0.32018(17) 1.11385(15) 0.18567(10) 0.0258(4) Uani d . 1 1 . .
    H H14 0.2590 1.1343 0.2128 0.031 Uiso calc R 1 1 . .
    C C15 0.36416(16) 1.01985(14) 0.19451(10) 0.0220(4) Uani d . 1 1 . .
    C C16 0.45351(16) 0.99289(13) 0.15246(10) 0.0206(4) Uani d . 1 1 . .
    C C17 0.32532(16) 0.95298(15) 0.24508(10) 0.0245(4) Uani d . 1 1 . .
    H H17 0.2658 0.9708 0.2744 0.029 Uiso calc R 1 1 . .
    C C18 0.37276(17) 0.86434(15) 0.25149(10) 0.0253(4) Uani d . 1 1 . .
    H H18 0.3459 0.8209 0.2854 0.030 Uiso calc R 1 1 . .
    C C19 0.46257(16) 0.83521(13) 0.20811(10) 0.0225(4) Uani d . 1 1 . .
    C C20 0.50465(16) 0.89957(13) 0.15806(10) 0.0214(4) Uani d . 1 1 . .
    C C21 0.51552(18) 0.74414(15) 0.21224(11) 0.0284(4) Uani d . 1 1 . .
    H H21 0.4910 0.6975 0.2446 0.034 Uiso calc R 1 1 . .
    C C22 0.60207(18) 0.72363(15) 0.16957(11) 0.0301(5) Uani d . 1 1 . .
    H H22 0.6371 0.6621 0.1717 0.036 Uiso calc R 1 1 . .
    C C23 0.64006(17) 0.79384(15) 0.12197(11) 0.0271(4) Uani d . 1 1 . .
    C C24 0.73845(19) 0.77429(16) 0.07645(12) 0.0353(5) Uani d . 1 1 . .
    H H24A 0.7311 0.8138 0.0342 0.053 Uiso calc R 1 1 . .
    H H24B 0.7389 0.7061 0.0635 0.053 Uiso calc R 1 1 . .
    H H24C 0.8095 0.7903 0.1020 0.053 Uiso calc R 1 1 . .
    C C25 0.2311(2) 0.21602(17) 0.42569(13) 0.0394(6) Uani d . 1 1 . .
    H H25A 0.1657 0.1888 0.3995 0.059 Uiso calc R 1 1 . .
    H H25B 0.2202 0.2855 0.4314 0.059 Uiso calc R 1 1 . .
    H H25C 0.2385 0.1854 0.4717 0.059 Uiso calc R 1 1 . .
    C C26 0.3371(2) 0.19826(15) 0.38637(11) 0.0310(5) Uani d . 1 1 . .
    C C27 0.3831(2) 0.27008(16) 0.34338(12) 0.0391(6) Uani d . 1 1 . .
    H H27 0.3487 0.3318 0.3400 0.047 Uiso calc R 1 1 . .
    C C28 0.4769(2) 0.24996(18) 0.30682(12) 0.0421(6) Uani d . 1 1 . .
    H H28 0.5070 0.2973 0.2769 0.051 Uiso calc R 1 1 . .
    C C29 0.5297(2) 0.15893(17) 0.31328(11) 0.0347(5) Uani d . 1 1 . .
    C C30 0.48077(17) 0.09257(15) 0.35951(9) 0.0253(4) Uani d . 1 1 . .
    C C31 0.6265(2) 0.1311(2) 0.27508(11) 0.0434(7) Uani d . 1 1 . .
    H H31 0.6579 0.1756 0.2435 0.052 Uiso calc R 1 1 . .
    C C32 0.6740(2) 0.0432(2) 0.28292(11) 0.0418(6) Uani d . 1 1 . .
    H H32 0.7377 0.0265 0.2566 0.050 Uiso calc R 1 1 . .
    C C33 0.62883(17) -0.02531(18) 0.33100(11) 0.0322(5) Uani d . 1 1 . .
    C C34 0.53289(16) -0.00081(15) 0.36943(10) 0.0239(4) Uani d . 1 1 . .
    C C35 0.67628(18) -0.11709(18) 0.34117(12) 0.0379(6) Uani d . 1 1 . .
    H H35 0.7416 -0.1353 0.3169 0.045 Uiso calc R 1 1 . .
    C C36 0.62834(18) -0.18028(17) 0.38602(12) 0.0342(5) Uani d . 1 1 . .
    H H36 0.6598 -0.2427 0.3929 0.041 Uiso calc R 1 1 . .
    C C37 0.53169(17) -0.15191(14) 0.42193(11) 0.0256(4) Uani d . 1 1 . .
    C C38 0.47268(19) -0.22145(15) 0.46823(12) 0.0326(5) Uani d . 1 1 . .
    H H38A 0.4480 -0.1877 0.5099 0.049 Uiso calc R 1 1 . .
    H H38B 0.5250 -0.2734 0.4822 0.049 Uiso calc R 1 1 . .
    H H38C 0.4065 -0.2487 0.4428 0.049 Uiso calc R 1 1 . .
loop_
    _atom_site_aniso_label
    _atom_site_aniso_U_11
    _atom_site_aniso_U_22
    _atom_site_aniso_U_33
    _atom_site_aniso_U_12
    _atom_site_aniso_U_13
    _atom_site_aniso_U_23
    O1 0.0286(8) 0.0431(9) 0.0180(7) -0.0085(6) 0.0034(6) 0.0057(6)
    O2 0.0271(8) 0.0398(8) 0.0145(6) -0.0042(6) 0.0010(5) -0.0001(6)
    O3 0.0188(7) 0.0367(8) 0.0272(7) 0.0001(6) -0.0012(6) 0.0025(6)
    O4 0.0218(7) 0.0401(8) 0.0208(7) -0.0060(6) 0.0042(5) 0.0038(6)
    O5 0.0260(7) 0.0373(8) 0.0204(7) -0.0079(6) 0.0032(5) -0.0083(6)
    O6 0.0290(7) 0.0263(7) 0.0122(6) -0.0009(5) 0.0024(5) 0.0003(5)
    O7 0.0234(7) 0.0229(7) 0.0191(6) -0.0006(5) 0.0035(5) -0.0034(5)
    O8 0.0170(6) 0.0313(7) 0.0193(7) -0.0010(5) 0.0029(5) -0.0039(5)
    N1 0.0181(8) 0.0210(8) 0.0256(8) 0.0010(6) 0.0007(6) -0.0010(6)
    N2 0.0229(8) 0.0232(8) 0.0264(8) 0.0045(6) -0.0002(6) -0.0027(6)
    N3 0.0280(9) 0.0243(9) 0.0229(8) 0.0006(7) -0.0024(7) 0.0001(6)
    N4 0.0174(7) 0.0246(8) 0.0215(8) -0.0004(6) -0.0010(6) -0.0052(6)
    C1 0.0231(9) 0.0168(8) 0.0152(8) 0.0017(7) 0.0010(7) 0.0004(6)
    C2 0.0190(9) 0.0181(8) 0.0152(8) 0.0010(6) 0.0022(6) -0.0010(6)
    C3 0.0190(9) 0.0212(9) 0.0152(8) 0.0024(7) 0.0002(6) 0.0006(7)
    C4 0.0229(9) 0.0235(9) 0.0155(8) 0.0028(7) 0.0027(7) 0.0003(7)
    C5 0.0211(9) 0.0223(9) 0.0212(9) -0.0010(7) 0.0027(7) -0.0035(7)
    C6 0.0208(9) 0.0177(8) 0.0133(8) -0.0016(7) 0.0036(6) -0.0010(6)
    C7 0.0188(8) 0.0166(8) 0.0156(8) -0.0012(6) 0.0026(6) 0.0005(6)
    C8 0.0164(8) 0.0204(9) 0.0160(8) -0.0008(6) -0.0018(6) -0.0004(6)
    C9 0.0170(8) 0.0252(9) 0.0153(8) 0.0024(7) 0.0013(6) -0.0013(7)
    C10 0.0205(9) 0.0172(8) 0.0172(8) 0.0000(7) 0.0020(7) 0.0016(6)
    C11 0.0310(11) 0.0250(10) 0.0300(11) 0.0021(8) 0.0003(8) 0.0029(8)
    C12 0.0221(9) 0.0220(9) 0.0257(10) 0.0010(7) -0.0033(7) -0.0006(7)
    C13 0.0245(10) 0.0218(10) 0.0318(11) 0.0062(7) -0.0020(8) -0.0048(8)
    C14 0.0216(9) 0.0276(10) 0.0283(10) 0.0037(7) 0.0022(8) -0.0062(8)
    C15 0.0187(9) 0.0249(9) 0.0221(9) 0.0004(7) -0.0027(7) -0.0041(7)
    C16 0.0173(9) 0.0228(9) 0.0213(9) -0.0015(7) -0.0029(7) -0.0016(7)
    C17 0.0205(9) 0.0316(11) 0.0214(9) -0.0034(8) -0.0002(7) -0.0025(8)
    C18 0.0268(10) 0.0267(10) 0.0222(9) -0.0051(8) -0.0023(8) 0.0012(7)
    C19 0.0241(9) 0.0206(9) 0.0223(9) -0.0021(7) -0.0049(7) -0.0026(7)
    C20 0.0212(9) 0.0207(9) 0.0222(9) 0.0010(7) -0.0036(7) -0.0032(7)
    C21 0.0315(11) 0.0226(10) 0.0303(11) -0.0020(8) -0.0085(8) 0.0010(8)
    C22 0.0328(11) 0.0211(10) 0.0357(11) 0.0050(8) -0.0072(9) -0.0024(8)
    C23 0.0249(10) 0.0258(10) 0.0302(10) 0.0035(8) -0.0038(8) -0.0056(8)
    C24 0.0323(12) 0.0307(11) 0.0432(13) 0.0112(9) 0.0034(10) -0.0051(9)
    C25 0.0454(14) 0.0277(11) 0.0444(13) 0.0117(10) -0.0056(11) -0.0029(10)
    C26 0.0396(12) 0.0256(10) 0.0268(10) -0.0002(9) -0.0113(9) -0.0008(8)
    C27 0.0559(16) 0.0267(11) 0.0334(12) -0.0054(10) -0.0178(11) 0.0059(9)
    C28 0.0616(17) 0.0373(13) 0.0263(11) -0.0224(12) -0.0150(11) 0.0104(9)
    C29 0.0425(13) 0.0411(13) 0.0202(10) -0.0199(10) -0.0035(9) 0.0016(9)
    C30 0.0283(10) 0.0304(10) 0.0168(9) -0.0091(8) -0.0024(7) -0.0017(7)
    C31 0.0448(14) 0.0651(18) 0.0203(10) -0.0326(13) 0.0019(9) -0.0003(10)
    C32 0.0334(12) 0.0664(18) 0.0265(11) -0.0236(12) 0.0105(9) -0.0155(11)
    C33 0.0211(10) 0.0505(14) 0.0252(10) -0.0123(9) 0.0036(8) -0.0151(9)
    C34 0.0183(9) 0.0321(11) 0.0215(9) -0.0074(8) 0.0015(7) -0.0055(8)
    C35 0.0176(10) 0.0558(15) 0.0404(13) -0.0023(9) 0.0035(9) -0.0252(11)
    C36 0.0228(10) 0.0381(12) 0.0412(12) 0.0078(9) -0.0039(9) -0.0193(10)
    C37 0.0200(9) 0.0268(10) 0.0297(10) 0.0030(7) -0.0044(8) -0.0090(8)
    C38 0.0321(11) 0.0244(10) 0.0408(12) 0.0035(8) -0.0062(9) -0.0006(9)
_geom_special_details
;
All s.u.'s (except the s.u. in the dihedral angle between two l.s. planes) are
estimated using the full covariance matrix. The cell s.u.'s are taken into
account individually in the estimation of s.u.'s in distances, angles and
torsion angles; correlations between s.u.'s in cell parameters are only used
when they are defined by crystal symmetry. An approximate (isotropic)
treatment of cell s.u.'s is used for estimating s.u.'s involving l.s. planes.
;
loop_
    _geom_bond_atom_site_label_1
    _geom_bond_atom_site_label_2
    _geom_bond_site_symmetry_2
    _geom_bond_distance
    _geom_bond_publ_flag
    O1 C4 . 1.275(2) ?
    O2 C4 . 1.244(2) ?
    O3 C5 . 1.226(2) ?
    O4 C5 . 1.295(2) ?
    O4 H1O . 0.853(10) ?
    O5 C9 . 1.211(2) ?
    O6 C9 . 1.320(2) ?
    O6 H2O . 0.850(10) ?
    O7 C10 . 1.223(2) ?
    O8 C10 . 1.309(2) ?
    O8 H3O . 0.851(10) ?
    N1 C12 . 1.333(2) ?
    N1 C16 . 1.366(2) ?
    N1 H1N . 0.886(10) ?
    N2 C23 . 1.328(3) ?
    N2 C20 . 1.355(3) ?
    N3 C26 . 1.329(3) ?
    N3 C30 . 1.359(3) ?
    N4 C37 . 1.330(3) ?
    N4 C34 . 1.364(3) ?
    C1 C3 3_666 1.399(3) ?
    C1 C2 . 1.423(2) ?
    C1 C4 . 1.521(2) ?
    C2 C3 . 1.395(2) ?
    C2 C5 . 1.531(3) ?
    C3 C1 3_666 1.399(3) ?
    C3 H3 . 0.9500 ?
    C6 C8 3_756 1.396(3) ?
    C6 C7 . 1.402(2) ?
    C6 C9 . 1.507(2) ?
    C7 C8 . 1.395(2) ?
    C7 C10 . 1.503(3) ?
    C8 C6 3_756 1.396(3) ?
    C8 H8 . 0.9500 ?
    C11 C12 . 1.492(3) ?
    C11 H11A . 0.9800 ?
    C11 H11B . 0.9800 ?
    C11 H11C . 0.9800 ?
    C12 C13 . 1.409(3) ?
    C13 C14 . 1.371(3) ?
    C13 H13 . 0.9500 ?
    C14 C15 . 1.413(3) ?
    C14 H14 . 0.9500 ?
    C15 C16 . 1.402(3) ?
    C15 C17 . 1.431(3) ?
    C16 C20 . 1.432(3) ?
    C17 C18 . 1.356(3) ?
    C17 H17 . 0.9500 ?
    C18 C19 . 1.430(3) ?
    C18 H18 . 0.9500 ?
    C19 C21 . 1.412(3) ?
    C19 C20 . 1.415(3) ?
    C21 C22 . 1.363(3) ?
    C21 H21 . 0.9500 ?
    C22 C23 . 1.420(3) ?
    C22 H22 . 0.9500 ?
    C23 C24 . 1.503(3) ?
    C24 H24A . 0.9800 ?
    C24 H24B . 0.9800 ?
    C24 H24C . 0.9800 ?
    C25 C26 . 1.505(3) ?
    C25 H25A . 0.9800 ?
    C25 H25B . 0.9800 ?
    C25 H25C . 0.9800 ?
    C26 C27 . 1.415(3) ?
    C27 C28 . 1.362(4) ?
    C27 H27 . 0.9500 ?
    C28 C29 . 1.413(4) ?
    C28 H28 . 0.9500 ?
    C29 C30 . 1.417(3) ?
    C29 C31 . 1.433(4) ?
    C30 C34 . 1.445(3) ?
    C31 C32 . 1.349(4) ?
    C31 H31 . 0.9500 ?
    C32 C33 . 1.442(3) ?
    C32 H32 . 0.9500 ?
    C33 C35 . 1.403(3) ?
    C33 C34 . 1.415(3) ?
    C35 C36 . 1.366(3) ?
    C35 H35 . 0.9500 ?
    C36 C37 . 1.411(3) ?
    C36 H36 . 0.9500 ?
    C37 C38 . 1.501(3) ?
    C38 H38A . 0.9800 ?
    C38 H38B . 0.9800 ?
    C38 H38C . 0.9800 ?
loop_
    _geom_angle_atom_site_label_1
    _geom_angle_atom_site_label_2
    _geom_angle_atom_site_label_3
    _geom_angle_site_symmetry_1
    _geom_angle_site_symmetry_3
    _geom_angle
    _geom_angle_publ_flag
    C5 O4 H1O . . 112.6(18) ?
    C9 O6 H2O . . 109.7(17) ?
    C10 O8 H3O . . 103.9(16) ?
    C12 N1 C16 . . 123.66(17) ?
    C12 N1 H1N . . 120.4(15) ?
    C16 N1 H1N . . 115.9(15) ?
    C23 N2 C20 . . 117.74(18) ?
    C26 N3 C30 . . 118.95(19) ?
    C37 N4 C34 . . 119.62(18) ?
    C3 C1 C2 3_666 . 117.94(16) ?
    C3 C1 C4 3_666 . 114.11(15) ?
    C2 C1 C4 . . 127.95(17) ?
    C3 C2 C1 . . 117.58(17) ?
    C3 C2 C5 . . 114.00(15) ?
    C1 C2 C5 . . 128.39(16) ?
    C2 C3 C1 . 3_666 124.48(16) ?
    C2 C3 H3 . . 117.8 ?
    C1 C3 H3 3_666 . 117.8 ?
    O2 C4 O1 . . 122.35(17) ?
    O2 C4 C1 . . 117.46(17) ?
    O1 C4 C1 . . 120.17(16) ?
    O3 C5 O4 . . 121.32(18) ?
    O3 C5 C2 . . 119.44(17) ?
    O4 C5 C2 . . 119.17(16) ?
    C8 C6 C7 3_756 . 119.87(16) ?
    C8 C6 C9 3_756 . 116.60(15) ?
    C7 C6 C9 . . 123.48(16) ?
    C8 C7 C6 . . 119.28(17) ?
    C8 C7 C10 . . 120.16(15) ?
    C6 C7 C10 . . 120.47(16) ?
    C7 C8 C6 . 3_756 120.85(16) ?
    C7 C8 H8 . . 119.6 ?
    C6 C8 H8 3_756 . 119.6 ?
    O5 C9 O6 . . 125.37(17) ?
    O5 C9 C6 . . 122.40(17) ?
    O6 C9 C6 . . 112.04(15) ?
    O7 C10 O8 . . 125.23(17) ?
    O7 C10 C7 . . 120.91(16) ?
    O8 C10 C7 . . 113.84(15) ?
    C12 C11 H11A . . 109.5 ?
    C12 C11 H11B . . 109.5 ?
    H11A C11 H11B . . 109.5 ?
    C12 C11 H11C . . 109.5 ?
    H11A C11 H11C . . 109.5 ?
    H11B C11 H11C . . 109.5 ?
    N1 C12 C13 . . 118.27(18) ?
    N1 C12 C11 . . 118.29(18) ?
    C13 C12 C11 . . 123.41(18) ?
    C14 C13 C12 . . 120.16(18) ?
    C14 C13 H13 . . 119.9 ?
    C12 C13 H13 . . 119.9 ?
    C13 C14 C15 . . 120.83(18) ?
    C13 C14 H14 . . 119.6 ?
    C15 C14 H14 . . 119.6 ?
    C16 C15 C14 . . 117.30(18) ?
    C16 C15 C17 . . 118.90(18) ?
    C14 C15 C17 . . 123.76(19) ?
    N1 C16 C15 . . 119.75(17) ?
    N1 C16 C20 . . 118.73(18) ?
    C15 C16 C20 . . 121.51(18) ?
    C18 C17 C15 . . 120.61(19) ?
    C18 C17 H17 . . 119.7 ?
    C15 C17 H17 . . 119.7 ?
    C17 C18 C19 . . 121.10(19) ?
    C17 C18 H18 . . 119.4 ?
    C19 C18 H18 . . 119.4 ?
    C21 C19 C20 . . 115.99(19) ?
    C21 C19 C18 . . 123.85(19) ?
    C20 C19 C18 . . 120.15(17) ?
    N2 C20 C19 . . 124.58(18) ?
    N2 C20 C16 . . 117.70(18) ?
    C19 C20 C16 . . 117.71(18) ?
    C22 C21 C19 . . 119.6(2) ?
    C22 C21 H21 . . 120.2 ?
    C19 C21 H21 . . 120.2 ?
    C21 C22 C23 . . 120.28(19) ?
    C21 C22 H22 . . 119.9 ?
    C23 C22 H22 . . 119.9 ?
    N2 C23 C22 . . 121.8(2) ?
    N2 C23 C24 . . 116.98(19) ?
    C22 C23 C24 . . 121.24(19) ?
    C23 C24 H24A . . 109.5 ?
    C23 C24 H24B . . 109.5 ?
    H24A C24 H24B . . 109.5 ?
    C23 C24 H24C . . 109.5 ?
    H24A C24 H24C . . 109.5 ?
    H24B C24 H24C . . 109.5 ?
    C26 C25 H25A . . 109.5 ?
    C26 C25 H25B . . 109.5 ?
    H25A C25 H25B . . 109.5 ?
    C26 C25 H25C . . 109.5 ?
    H25A C25 H25C . . 109.5 ?
    H25B C25 H25C . . 109.5 ?
    N3 C26 C27 . . 121.9(2) ?
    N3 C26 C25 . . 116.8(2) ?
    C27 C26 C25 . . 121.4(2) ?
    C28 C27 C26 . . 119.5(2) ?
    C28 C27 H27 . . 120.3 ?
    C26 C27 H27 . . 120.3 ?
    C27 C28 C29 . . 120.2(2) ?
    C27 C28 H28 . . 119.9 ?
    C29 C28 H28 . . 119.9 ?
    C28 C29 C30 . . 116.7(2) ?
    C28 C29 C31 . . 123.6(2) ?
    C30 C29 C31 . . 119.7(2) ?
    N3 C30 C29 . . 122.7(2) ?
    N3 C30 C34 . . 118.23(18) ?
    C29 C30 C34 . . 119.0(2) ?
    C32 C31 C29 . . 121.5(2) ?
    C32 C31 H31 . . 119.2 ?
    C29 C31 H31 . . 119.2 ?
    C31 C32 C33 . . 120.4(2) ?
    C31 C32 H32 . . 119.8 ?
    C33 C32 H32 . . 119.8 ?
    C35 C33 C34 . . 118.0(2) ?
    C35 C33 C32 . . 122.3(2) ?
    C34 C33 C32 . . 119.8(2) ?
    N4 C34 C33 . . 121.3(2) ?
    N4 C34 C30 . . 119.23(18) ?
    C33 C34 C30 . . 119.49(19) ?
    C36 C35 C33 . . 119.9(2) ?
    C36 C35 H35 . . 120.0 ?
    C33 C35 H35 . . 120.0 ?
    C35 C36 C37 . . 119.3(2) ?
    C35 C36 H36 . . 120.4 ?
    C37 C36 H36 . . 120.4 ?
    N4 C37 C36 . . 121.9(2) ?
    N4 C37 C38 . . 117.36(18) ?
    C36 C37 C38 . . 120.71(19) ?
    C37 C38 H38A . . 109.5 ?
    C37 C38 H38B . . 109.5 ?
    H38A C38 H38B . . 109.5 ?
    C37 C38 H38C . . 109.5 ?
    H38A C38 H38C . . 109.5 ?
    H38B C38 H38C . . 109.5 ?
loop_
    _geom_torsion_atom_site_label_1
    _geom_torsion_atom_site_label_2
    _geom_torsion_atom_site_label_3
    _geom_torsion_atom_site_label_4
    _geom_torsion_site_symmetry_1
    _geom_torsion_site_symmetry_2
    _geom_torsion_site_symmetry_3
    _geom_torsion_site_symmetry_4
    _geom_torsion
    _geom_torsion_publ_flag
    C3 C1 C2 C3 3_666 . . . -0.5(3) ?
    C4 C1 C2 C3 . . . . -179.62(17) ?
    C3 C1 C2 C5 3_666 . . . -178.40(17) ?
    C4 C1 C2 C5 . . . . 2.4(3) ?
    C1 C2 C3 C1 . . . 3_666 0.5(3) ?
    C5 C2 C3 C1 . . . 3_666 178.73(17) ?
    C3 C1 C4 O2 3_666 . . . -10.8(2) ?
    C2 C1 C4 O2 . . . . 168.41(18) ?
    C3 C1 C4 O1 3_666 . . . 167.52(17) ?
    C2 C1 C4 O1 . . . . -13.3(3) ?
    C3 C2 C5 O3 . . . . 15.2(3) ?
    C1 C2 C5 O3 . . . . -166.75(18) ?
    C3 C2 C5 O4 . . . . -161.82(17) ?
    C1 C2 C5 O4 . . . . 16.2(3) ?
    C8 C6 C7 C8 3_756 . . . 0.0(3) ?
    C9 C6 C7 C8 . . . . -177.05(16) ?
    C8 C6 C7 C10 3_756 . . . -176.53(16) ?
    C9 C6 C7 C10 . . . . 6.4(3) ?
    C6 C7 C8 C6 . . . 3_756 0.0(3) ?
    C10 C7 C8 C6 . . . 3_756 176.54(16) ?
    C8 C6 C9 O5 3_756 . . . 64.4(2) ?
    C7 C6 C9 O5 . . . . -118.4(2) ?
    C8 C6 C9 O6 3_756 . . . -110.89(18) ?
    C7 C6 C9 O6 . . . . 66.3(2) ?
    C8 C7 C10 O7 . . . . -158.38(17) ?
    C6 C7 C10 O7 . . . . 18.2(3) ?
    C8 C7 C10 O8 . . . . 20.0(2) ?
    C6 C7 C10 O8 . . . . -163.44(16) ?
    C16 N1 C12 C13 . . . . -2.0(3) ?
    C16 N1 C12 C11 . . . . 176.50(16) ?
    N1 C12 C13 C14 . . . . 1.8(3) ?
    C11 C12 C13 C14 . . . . -176.64(18) ?
    C12 C13 C14 C15 . . . . -0.4(3) ?
    C13 C14 C15 C16 . . . . -0.8(3) ?
    C13 C14 C15 C17 . . . . 176.99(17) ?
    C12 N1 C16 C15 . . . . 0.8(3) ?
    C12 N1 C16 C20 . . . . -177.88(16) ?
    C14 C15 C16 N1 . . . . 0.7(3) ?
    C17 C15 C16 N1 . . . . -177.25(16) ?
    C14 C15 C16 C20 . . . . 179.30(16) ?
    C17 C15 C16 C20 . . . . 1.4(3) ?
    C16 C15 C17 C18 . . . . -1.1(3) ?
    C14 C15 C17 C18 . . . . -178.89(18) ?
    C15 C17 C18 C19 . . . . 0.0(3) ?
    C17 C18 C19 C21 . . . . 179.92(18) ?
    C17 C18 C19 C20 . . . . 0.9(3) ?
    C23 N2 C20 C19 . . . . 0.4(3) ?
    C23 N2 C20 C16 . . . . 179.00(16) ?
    C21 C19 C20 N2 . . . . -1.1(3) ?
    C18 C19 C20 N2 . . . . 177.97(17) ?
    C21 C19 C20 C16 . . . . -179.72(16) ?
    C18 C19 C20 C16 . . . . -0.6(3) ?
    N1 C16 C20 N2 . . . . -0.6(2) ?
    C15 C16 C20 N2 . . . . -179.19(16) ?
    N1 C16 C20 C19 . . . . 178.12(15) ?
    C15 C16 C20 C19 . . . . -0.5(3) ?
    C20 C19 C21 C22 . . . . 0.4(3) ?
    C18 C19 C21 C22 . . . . -178.69(18) ?
    C19 C21 C22 C23 . . . . 1.0(3) ?
    C20 N2 C23 C22 . . . . 1.1(3) ?
    C20 N2 C23 C24 . . . . -178.25(17) ?
    C21 C22 C23 N2 . . . . -1.8(3) ?
    C21 C22 C23 C24 . . . . 177.49(19) ?
    C30 N3 C26 C27 . . . . -1.1(3) ?
    C30 N3 C26 C25 . . . . 179.39(17) ?
    N3 C26 C27 C28 . . . . 2.7(3) ?
    C25 C26 C27 C28 . . . . -177.8(2) ?
    C26 C27 C28 C29 . . . . -1.7(3) ?
    C27 C28 C29 C30 . . . . -0.8(3) ?
    C27 C28 C29 C31 . . . . 178.0(2) ?
    C26 N3 C30 C29 . . . . -1.5(3) ?
    C26 N3 C30 C34 . . . . 179.41(16) ?
    C28 C29 C30 N3 . . . . 2.5(3) ?
    C31 C29 C30 N3 . . . . -176.38(18) ?
    C28 C29 C30 C34 . . . . -178.51(17) ?
    C31 C29 C30 C34 . . . . 2.7(3) ?
    C28 C29 C31 C32 . . . . -180.0(2) ?
    C30 C29 C31 C32 . . . . -1.2(3) ?
    C29 C31 C32 C33 . . . . -0.6(3) ?
    C31 C32 C33 C35 . . . . -179.5(2) ?
    C31 C32 C33 C34 . . . . 1.0(3) ?
    C37 N4 C34 C33 . . . . -1.0(3) ?
    C37 N4 C34 C30 . . . . 177.42(16) ?
    C35 C33 C34 N4 . . . . -0.6(3) ?
    C32 C33 C34 N4 . . . . 178.94(17) ?
    C35 C33 C34 C30 . . . . -179.09(17) ?
    C32 C33 C34 C30 . . . . 0.5(3) ?
    N3 C30 C34 N4 . . . . -1.7(3) ?
    C29 C30 C34 N4 . . . . 179.23(16) ?
    N3 C30 C34 C33 . . . . 176.79(16) ?
    C29 C30 C34 C33 . . . . -2.3(3) ?
    C34 C33 C35 C36 . . . . 1.3(3) ?
    C32 C33 C35 C36 . . . . -178.27(19) ?
    C33 C35 C36 C37 . . . . -0.4(3) ?
    C34 N4 C37 C36 . . . . 2.0(3) ?
    C34 N4 C37 C38 . . . . -175.67(16) ?
    C35 C36 C37 N4 . . . . -1.4(3) ?
    C35 C36 C37 C38 . . . . 176.27(18) ?
loop_
    _geom_hbond_atom_site_label_D
    _geom_hbond_atom_site_label_H
    _geom_hbond_atom_site_label_A
    _geom_hbond_site_symmetry_A
    _geom_hbond_distance_DH
    _geom_hbond_distance_HA
    _geom_hbond_distance_DA
    _geom_hbond_angle_DHA
    O4 H1o O1 . 0.85(2) 1.55(2) 2.403(2) 176(3)
    O6 H2o O2 4_666 0.850(10) 1.739(10) 2.577(2) 168(2)
    O8 H3o N4 3_656 0.851(18) 1.789(17) 2.636(2) 172.9(18)
    N1 H1n O3 2_655 0.885(17) 2.407(17) 3.257(2) 160.9(18)
    N1 H1n O4 2_655 0.885(17) 2.347(16) 2.957(2) 126.2(16)
    C13 H13 O7 4_575 0.95 2.28 3.225(3) 171
    C28 H28 O5 4_565 0.95 2.40 3.320(3) 162
