# Supplementary material for: Bis(2,9-dimethyl-1,10-phenanthrolin-1-ium) 2,5-di­carb­oxy­benzene-1,4-di­carb­oxyl­ate–2,9-dimethyl-1,10-phenanthroline–benzene-1,2,4,5-tetra­carb­oxy­lic acid (1/2/1)
Source: Acta Crystallogr Sect E Struct Rep Online. 2013 Aug 17;69(Pt 9):o1445–6. doi: 10.1107/S1600536813022691 (PMC3884443; doi:10.1107/S1600536813022691)
Supplement: Supplementary file 2 [file e-69-o1445-Isup2.hkl]

#
# h,k,l, Fc-squared, Fo-squared, sigma(Fo-squared) and status flag
#
data_I
_shelx_title '  _Hadi_123Tiekink'
_shelx_refln_list_code          4
_shelx_F_calc_maximum      272.82
_exptl_crystal_F_000      1400.00
_reflns_d_resolution_high  0.7696
 
loop_
 _symmetry_equiv_pos_as_xyz
 'x, y, z'
 '-x+1/2, y+1/2, -z+1/2'
 '-x, -y, -z'
 'x-1/2, -y-1/2, z-1/2'
 
_cell_length_a    11.7983
_cell_length_b    13.8934
_cell_length_c    19.1627
_cell_angle_alpha  90.000
_cell_angle_beta   92.216
_cell_angle_gamma  90.000
 
_shelx_F_squared_multiplier     1.000
 
loop_
 _refln_index_h
 _refln_index_k
 _refln_index_l
 _refln_F_squared_calc
 _refln_F_squared_meas
 _refln_F_squared_sigma
 _refln_observed_status
   4   0   0     7169.92     6543.30     70.19 o
   6   0   0     2635.53     2877.63     64.98 o
   8   0   0     5628.57    17117.29   5560.30 o
  10   0   0     1340.73     1341.03     44.68 o
  12   0   0        4.23       13.93      7.20 o
  14   0   0      355.41      255.16    175.25 o
   2   1   0    18034.31    16709.94    318.40 o
   3   1   0     7680.12     7262.73     75.50 o
   4   1   0      416.09      404.19     24.02 o
   5   1   0    11101.91    11461.69    130.87 o
   6   1   0     2187.15     2330.51     40.16 o
   7   1   0     6045.08     6435.12    123.20 o
   8   1   0      191.79      168.56     22.50 o
   9   1   0     1296.44     1290.48     72.64 o
  10   1   0      193.06      285.86     93.93 o
  11   1   0      134.09      108.36     17.66 o
  12   1   0       27.01       17.40      6.88 o
  13   1   0     1103.22      986.25     54.00 o
  14   1   0       61.11       48.72     10.60 o
  15   1   0      118.69      106.32     17.20 o
   1   2   0     1559.64     1418.47     18.32 o
   2   2   0     2260.50     2181.35     20.23 o
   3   2   0     5181.64     5127.04     72.01 o
   4   2   0      162.14      118.60     11.79 o
   5   2   0      569.24      541.97     43.33 o
   6   2   0      102.06      119.70     12.39 o
   7   2   0      591.61      567.63     18.23 o
   8   2   0      637.97      703.47     52.09 o
   9   2   0        9.60       23.45      6.30 o
  10   2   0     2256.11     2191.72     56.95 o
  11   2   0      316.43      301.01     25.83 o
  12   2   0      290.76      313.58     40.33 o
  13   2   0       28.88       35.69      8.49 o
  14   2   0        5.62       16.18      6.05 o
  15   2   0       62.77       61.81     15.18 o
   1   3   0    58290.75    58416.12   8445.27 o
   2   3   0       22.09       18.88      5.05 o
   3   3   0     3050.58     2930.31     42.61 o
   4   3   0      174.20      193.33     17.79 o
   6   3   0        6.08        4.21     10.60 o
   7   3   0      530.89      556.20     19.32 o
   8   3   0     1112.66      975.18     33.14 o
   9   3   0      759.31      783.54     39.69 o
  10   3   0      446.57      416.58     28.73 o
  11   3   0      101.06       93.10     14.97 o
  12   3   0      233.68      183.49     22.44 o
  13   3   0      178.87      225.20     40.63 o
  14   3   0      356.24      340.58     30.94 o
  15   3   0      105.29      130.17     34.49 o
   0   4   0    30769.57    30035.07   7528.17 o
   1   4   0    29627.69    28608.57   7170.60 o
   2   4   0     5120.66     4962.13     49.27 o
   3   4   0     8355.56     7954.90     57.10 o
   4   4   0       79.69       81.12      7.85 o
   5   4   0      145.62      131.49     11.67 o
   6   4   0        0.39        8.65      3.93 o
   7   4   0      257.13      265.29     22.29 o
   8   4   0       47.95       53.28     26.87 o
   9   4   0        0.19       14.15      5.16 o
  10   4   0      779.39      782.67     45.29 o
  11   4   0       22.22       20.50      5.23 o
  12   4   0      243.62      273.47     29.35 o
  13   4   0       87.03       89.42     15.89 o
  14   4   0       46.31       33.42     13.88 o
   1   5   0     4687.99     4659.25     63.52 o
   2   5   0       67.36       89.97      6.25 o
   3   5   0     1524.92     1600.13     26.80 o
   4   5   0     2890.31     2881.00     40.44 o
   5   5   0     2477.88     2371.40     36.42 o
   6   5   0     2143.51     2221.63     40.15 o
   7   5   0        0.92        6.16      7.10 o
   8   5   0       71.87       59.91      9.43 o
   9   5   0     1223.47     1162.49     37.56 o
  10   5   0     2900.57     3188.85    118.74 o
  11   5   0     3339.95     3513.78     83.17 o
  12   5   0       38.40       33.95      7.15 o
  13   5   0      493.09      443.24     41.86 o
  14   5   0      175.06      182.36     23.14 o
   0   6   0     2086.76     2198.76     49.85 o
   1   6   0     4307.45     4211.80     46.17 o
   2   6   0     3143.13     3136.83     38.44 o
   3   6   0     1504.90     1665.85     28.35 o
   4   6   0     5476.89     5706.01     58.02 o
   5   6   0     1219.87     1307.66     41.78 o
   6   6   0       47.28       84.21      9.33 o
   7   6   0     2526.53     2669.36     54.85 o
   8   6   0      720.10      746.46     34.10 o
   9   6   0      512.82      494.71     26.60 o
  10   6   0      284.01      253.70     17.64 o
  11   6   0     1971.17     2052.88     40.96 o
  12   6   0      623.80      613.38     33.73 o
  13   6   0     2556.35     2825.87     37.02 o
  14   6   0       29.22       24.89      9.92 o
   1   7   0      145.81      169.06     16.92 o
   2   7   0      609.36      558.12     38.26 o
   3   7   0     1467.93     1419.29     28.27 o
   4   7   0      854.36      822.34     16.72 o
   5   7   0      541.82      661.36     25.38 o
   6   7   0     4178.97     4459.26     56.20 o
   7   7   0      631.93      675.78     22.66 o
   8   7   0      185.47      224.88     21.06 o
   9   7   0       75.22       71.37     11.23 o
  10   7   0     1541.24     1623.74     50.32 o
  11   7   0     1509.26     1609.88     42.23 o
  12   7   0      420.60      415.04     34.83 o
  13   7   0     1267.32     1252.50     46.69 o
  14   7   0        0.01       10.03     10.28 o
   0   8   0     4553.28     4894.06     77.57 o
   1   8   0     2157.25     2053.62     30.02 o
   2   8   0     2941.90     2894.25     64.90 o
   3   8   0      203.64      233.24     19.29 o
   4   8   0      638.89      750.73     33.94 o
   5   8   0      131.85      123.40     15.99 o
   6   8   0     1288.32     1400.12     40.51 o
   7   8   0      693.16      826.25     35.96 o
   8   8   0      323.92      350.91     23.84 o
   9   8   0       56.47       54.19      9.41 o
  10   8   0        6.59       12.32      4.35 o
  11   8   0      436.26      416.64     30.61 o
  12   8   0      105.54      107.16     15.94 o
  13   8   0      614.38      615.23     38.63 o
   1   9   0     1336.12     1358.95     29.37 o
   2   9   0      170.19      106.45     17.41 o
   3   9   0      155.84      249.72     30.07 o
   4   9   0     1188.02     1336.97     27.31 o
   5   9   0        4.75        7.49      6.02 o
   6   9   0        1.64        8.89      3.89 o
   7   9   0      127.43      112.45     15.10 o
   8   9   0       72.02       75.70     11.97 o
   9   9   0        5.49       16.29      9.39 o
  10   9   0      965.50     1053.14     43.10 o
  11   9   0       16.93       15.71      7.18 o
  12   9   0      167.23      146.19     17.72 o
  13   9   0        0.36       13.11      7.45 o
   0  10   0      389.51      418.34     38.72 o
   1  10   0        0.05        2.85      3.83 o
   2  10   0        8.75       12.32      4.91 o
   3  10   0       81.29      117.01     13.92 o
   4  10   0      528.29      512.86     34.56 o
   5  10   0      492.30      517.93     29.39 o
   6  10   0      646.18      676.71     30.07 o
   7  10   0       65.84       62.95     10.16 o
   8  10   0        0.89       12.89      6.93 o
   9  10   0       30.99       15.35      7.83 o
  10  10   0       22.94       26.59      6.33 o
  11  10   0     1181.04     1224.36     37.06 o
  12  10   0       37.04       18.80      5.07 o
   1  11   0       46.67       30.34      9.74 o
   2  11   0      485.79      520.45     32.47 o
   3  11   0      219.72      275.52     23.76 o
   4  11   0       69.39       96.24     12.00 o
   5  11   0        0.87        2.05      4.15 o
   6  11   0     1359.93     1368.91     31.87 o
   7  11   0      340.44      328.84     28.91 o
   8  11   0        0.78       12.89     10.41 o
   9  11   0      229.94      221.51     25.59 o
  10  11   0      110.92      119.35     13.86 o
  11  11   0      290.84      252.85     26.41 o
  12  11   0      171.79      131.55     24.24 o
   0  12   0      428.82      474.12     45.41 o
   1  12   0      337.98      302.24     42.86 o
   2  12   0     1624.30     1543.57     49.12 o
   3  12   0     1780.80     1874.47     84.69 o
   4  12   0       99.89       49.02      7.50 o
   5  12   0      415.71      318.47     22.22 o
   6  12   0      315.84      376.77     27.36 o
   7  12   0        8.70        5.06      4.40 o
   8  12   0        0.86        7.48      5.03 o
   9  12   0       46.86       47.63     11.06 o
  10  12   0      134.24      144.41     42.57 o
  11  12   0        0.44       10.31      6.22 o
   1  13   0        0.00       10.48      6.71 o
   2  13   0      214.07      246.25     21.10 o
   3  13   0     3916.71     3992.25     88.91 o
   4  13   0       14.65       15.93      5.92 o
   5  13   0     1048.35     1011.86     47.04 o
   6  13   0      420.54      378.03     30.22 o
   7  13   0        2.27       12.51      4.65 o
   8  13   0      164.99      164.76     25.35 o
   9  13   0        1.65        9.95      9.40 o
  10  13   0      844.10      972.87     52.82 o
   0  14   0      153.86      149.73     24.23 o
   1  14   0       46.33       33.85     13.15 o
   2  14   0      171.83      154.07     14.49 o
   3  14   0      342.53      293.38     29.90 o
   4  14   0        1.20       21.59      6.99 o
   5  14   0        0.14        5.79     12.06 o
   6  14   0      572.70      622.74     28.31 o
   7  14   0        0.02       17.27      8.65 o
   8  14   0        0.00       -0.08      7.92 o
   9  14   0        8.71       25.75     17.42 o
   1  15   0      176.08      183.78     21.14 o
   2  15   0        4.01       13.54     17.59 o
   3  15   0      225.35      228.44     21.13 o
   4  15   0       24.92       27.43     10.22 o
   5  15   0        2.41       18.03      6.09 o
   6  15   0      228.54      240.88     18.57 o
   7  15   0      209.59      278.94     29.70 o
   8  15   0       72.31       71.62     13.54 o
   0  16   0      197.91      232.21     36.81 o
   1  16   0       20.54       12.57      7.14 o
   2  16   0        0.66       10.71      7.60 o
   3  16   0       89.51       62.15     10.87 o
   4  16   0      364.36      382.88     28.17 o
   5  16   0       16.13        7.97      7.32 o
   6  16   0       16.27       18.26      5.70 o
   7  16   0      145.41      193.92     18.26 o
   1  17   0       18.47       33.84     13.51 o
   2  17   0       43.29       25.42      9.04 o
   3  17   0       81.54       58.75     15.24 o
   4  17   0       12.85        9.78     10.06 o
   5  17   0        0.20        8.14      8.42 o
   0  18   0      255.23      259.44     67.23 o
   1  18   0       14.10       11.41      8.09 o
 -15   0   1       26.79       16.99     11.85 o
 -13   0   1     1810.60     1872.93    114.69 o
 -11   0   1       21.27        8.22      7.39 o
  -9   0   1      665.74      674.27     39.01 o
  -7   0   1     4742.35    28667.13   9313.80 o
  -5   0   1      787.82      746.81     32.23 o
  -3   0   1      151.69      176.56     17.72 o
   3   0   1      134.77       95.78     15.72 o
   5   0   1     1468.67     1463.22     41.25 o
   7   0   1       82.02       60.45     15.53 o
   9   0   1        0.22        8.58      6.82 o
  11   0   1      288.48      252.07     47.08 o
  13   0   1        0.00        2.59      6.60 o
  15   0   1       88.24      111.78     22.51 o
 -15   1   1       84.17       52.94     11.76 o
 -14   1   1        2.37       13.36      6.61 o
 -13   1   1       67.98       52.83      9.37 o
 -12   1   1        1.53       12.33      6.44 o
 -11   1   1       36.68       30.38      6.58 o
 -10   1   1      691.28      775.26     72.85 o
  -9   1   1      292.12      339.37     53.80 o
  -8   1   1      411.01      400.36     18.30 o
  -7   1   1        2.85       11.74      5.31 o
  -6   1   1      241.27      263.30     18.79 o
  -5   1   1      799.04      830.95     62.44 o
  -4   1   1       29.49       12.92      3.01 o
  -3   1   1        4.10       10.83      4.50 o
  -2   1   1      124.67      118.25      8.15 o
  -1   1   1       37.83       34.23      2.73 o
   1   1   1        6.01       10.02      2.39 o
   2   1   1       37.37       27.24      2.57 o
   3   1   1       16.37       25.75      5.21 o
   4   1   1       27.40       32.19      5.46 o
   5   1   1      347.47      338.46     21.45 o
   6   1   1     1544.75     1575.04     35.05 o
   7   1   1        5.25        1.17      4.01 o
   8   1   1     1028.84     1030.86     26.39 o
   9   1   1        2.36        1.37      6.80 o
  10   1   1       16.44       15.83      7.34 o
  11   1   1      107.77      137.43     49.23 o
  12   1   1     1190.42     1193.79     50.48 o
  13   1   1        5.05        6.03      6.81 o
  14   1   1       46.96       72.36     11.87 o
  15   1   1       47.30       33.50     11.00 o
 -15   2   1        9.72       16.84      5.64 o
 -14   2   1       22.43       17.88      7.42 o
 -13   2   1       11.08       10.44      6.61 o
 -12   2   1       88.55      112.96     14.57 o
 -11   2   1      245.61      234.50     41.26 o
 -10   2   1       49.62       36.27     10.13 o
  -9   2   1        4.05       14.28      6.10 o
  -8   2   1      393.54      378.04     27.63 o
  -7   2   1       40.28       43.04      9.42 o
  -6   2   1      177.54      200.38     16.64 o
  -5   2   1      300.97      284.97     18.37 o
  -4   2   1      199.28      201.43     15.96 o
  -3   2   1      675.90      699.72     28.07 o
  -2   2   1        6.49       16.41      4.27 o
  -1   2   1      286.24      255.54     13.30 o
   0   2   1       30.32       20.36      2.87 o
   1   2   1       38.38       23.63      1.76 o
   2   2   1      506.50      500.11     19.89 o
   3   2   1     2037.88     1755.00     37.46 o
   4   2   1     3423.21     3501.74     40.65 o
   5   2   1      935.60      905.58     32.61 o
   6   2   1      143.11      142.86     18.49 o
   7   2   1       85.28      103.21     11.95 o
   8   2   1        0.51       14.03     12.93 o
   9   2   1      656.78      650.55     29.07 o
  10   2   1       79.95       76.16     14.90 o
  11   2   1        8.95        6.86      4.99 o
  12   2   1       63.35      100.99     36.57 o
  13   2   1      110.20      125.97     13.84 o
  14   2   1       26.87       17.42      8.76 o
  15   2   1      117.21      103.26     20.43 o
 -15   3   1      203.94      189.16     21.74 o
 -14   3   1      177.90      194.20     26.46 o
 -13   3   1       28.54       28.48     20.28 o
 -12   3   1       90.42       98.43     18.00 o
 -11   3   1       44.18       29.51      6.20 o
 -10   3   1      385.83      418.78     25.37 o
  -9   3   1      109.57      121.56     16.58 o
  -8   3   1        3.42       10.08     21.93 o
  -7   3   1      243.06      241.36     22.06 o
  -6   3   1      139.88      117.04     12.38 o
  -5   3   1      360.00      458.14     30.74 o
  -4   3   1     2295.74     2140.90     35.90 o
  -3   3   1      102.26      118.08     13.15 o
  -2   3   1      254.19      197.02      9.25 o
  -1   3   1      120.18      144.14      8.83 o
   0   3   1     1096.29     1063.91     16.46 o
   1   3   1      127.63      117.03      7.88 o
   2   3   1     1714.69     1519.23     29.49 o
   3   3   1      422.37      383.42     14.35 o
   4   3   1     1345.69     1321.33     19.81 o
   5   3   1     2714.76     2607.69     57.55 o
   6   3   1      323.26      276.09     19.20 o
   7   3   1      349.02      350.94     41.08 o
   8   3   1       18.89        9.97      4.57 o
   9   3   1      786.35      771.28     42.94 o
  10   3   1      102.52       96.88     13.56 o
  11   3   1      889.20      907.54     40.40 o
  12   3   1       11.94       22.74      8.14 o
  13   3   1       41.07       50.83     10.56 o
  14   3   1        0.03        1.26      9.62 o
  15   3   1      263.85      301.69     75.24 o
 -14   4   1        0.02       26.07     38.63 o
 -13   4   1       12.14       18.19      9.32 o
 -12   4   1      206.78      185.83     18.59 o
 -11   4   1      858.82      887.91     66.29 o
 -10   4   1      203.26      222.46     26.08 o
  -9   4   1      213.74      206.87     33.13 o
  -8   4   1      428.47      405.49     31.37 o
  -7   4   1       42.09       51.67     15.29 o
  -6   4   1      886.95      904.50     45.13 o
  -5   4   1     1484.81     1428.77     35.41 o
  -4   4   1        0.42       13.42      3.84 o
  -3   4   1     4049.55     3914.44     40.08 o
  -2   4   1       47.90       49.49      5.52 o
  -1   4   1      906.66      835.84     23.92 o
   0   4   1      628.18      557.46     17.54 o
   1   4   1        1.97        0.86      2.00 o
   2   4   1        0.62        1.39      2.84 o
   3   4   1     1842.65     1766.07     23.79 o
   4   4   1     1594.85     1686.60     31.85 o
   5   4   1      794.54      784.79     26.47 o
   6   4   1      583.37      555.89     31.29 o
   7   4   1      583.65      602.95     26.63 o
   8   4   1       30.78       23.40      7.24 o
   9   4   1      105.52      102.30     18.01 o
  10   4   1        0.85        2.50      9.20 o
  11   4   1      270.62      311.41     28.08 o
  12   4   1      257.36      234.88     36.29 o
  13   4   1       27.34       35.42      7.95 o
  14   4   1       75.73       69.71     10.73 o
 -14   5   1        1.03        7.90      5.00 o
 -13   5   1       47.78       38.67      7.00 o
 -12   5   1      106.70      117.28     13.19 o
 -11   5   1      293.78      302.80     30.47 o
 -10   5   1       17.10        8.74      9.08 o
  -9   5   1       25.01       36.21      9.02 o
  -8   5   1        5.29       11.93      4.72 o
  -7   5   1     1243.99     1341.11     55.48 o
  -6   5   1      332.15      337.01     26.46 o
  -5   5   1       47.19       48.32      5.62 o
  -4   5   1     2550.73     2469.74     44.09 o
  -3   5   1        9.23        9.72      6.14 o
  -2   5   1     1630.58     1577.01     28.89 o
  -1   5   1     1575.88     1553.87     58.33 o
   0   5   1      640.53      656.60     19.93 o
   1   5   1      455.13      396.85     15.48 o
   2   5   1      811.75      776.19     14.31 o
   3   5   1      112.90      103.29      8.65 o
   4   5   1     2038.45     2043.08     27.25 o
   5   5   1      584.04      588.60     27.27 o
   6   5   1       32.70       37.80      6.39 o
   7   5   1        2.51        8.67      9.13 o
   8   5   1       32.74       34.44      5.64 o
   9   5   1        5.16       12.17      3.93 o
  10   5   1        3.10        4.48      7.08 o
  11   5   1      172.36      175.99     17.82 o
  12   5   1      263.23      240.31     27.62 o
  13   5   1        0.30        8.24      7.52 o
  14   5   1      185.67      134.78     24.03 o
 -14   6   1       80.51       65.67     10.30 o
 -13   6   1        0.12        7.71      4.48 o
 -12   6   1       24.31       30.49      5.47 o
 -11   6   1      929.44     1014.79     72.75 o
 -10   6   1      733.57      698.10     40.87 o
  -9   6   1       35.04       35.19      9.07 o
  -8   6   1       91.42      107.45     12.75 o
  -7   6   1      382.61      385.86     23.91 o
  -6   6   1       59.89       53.02      7.99 o
  -5   6   1     1518.69     1655.93     33.94 o
  -4   6   1       18.73       26.86      6.03 o
  -3   6   1     1547.68     1583.05     54.06 o
  -2   6   1     1563.11     1517.68     27.35 o
  -1   6   1      861.53      787.33     43.49 o
   0   6   1     2635.21     2507.93     29.44 o
   1   6   1      668.14      606.86     24.01 o
   2   6   1      234.51      237.93      8.81 o
   3   6   1     1259.50     1352.15     23.38 o
   4   6   1      605.05      605.86     34.69 o
   5   6   1        3.12        6.83      2.50 o
   6   6   1      544.81      606.43     24.70 o
   7   6   1        5.84       11.62      4.44 o
   8   6   1       13.78        9.66      3.71 o
   9   6   1      399.42      417.55     26.59 o
  10   6   1      236.94      239.65     18.22 o
  11   6   1      353.67      358.63     31.90 o
  12   6   1      215.40      225.12     22.68 o
  13   6   1      280.27      281.18     34.23 o
  14   6   1        0.63       17.23     10.91 o
 -14   7   1      217.34      191.41     22.03 o
 -13   7   1      235.53      214.21     25.81 o
 -12   7   1      127.93      123.81     15.15 o
 -11   7   1      563.20      537.92     39.78 o
 -10   7   1      120.20      126.02     13.22 o
  -9   7   1      260.15      285.81     35.34 o
  -8   7   1      985.67     1021.64     45.93 o
  -7   7   1      699.88      792.75     34.01 o
  -6   7   1      127.60      121.59     11.35 o
  -5   7   1        5.12        5.41      8.04 o
  -4   7   1      856.30      909.10     20.96 o
  -3   7   1       89.19       81.77      9.83 o
  -2   7   1      911.61      934.68     73.62 o
  -1   7   1     2158.45     2151.64     37.88 o
   0   7   1       66.70       72.88      6.20 o
   1   7   1      532.55      487.19     34.75 o
   2   7   1      164.85      152.14     15.59 o
   3   7   1        8.20       17.01      5.37 o
   4   7   1     1059.36     1030.32     24.71 o
   5   7   1      308.75      328.14     19.37 o
   6   7   1        5.00       11.66      5.17 o
   7   7   1      552.97      615.58     40.87 o
   8   7   1      170.10      178.22     17.03 o
   9   7   1       68.26       67.66     11.28 o
  10   7   1      375.71      413.38     22.08 o
  11   7   1      317.95      328.64     34.24 o
  12   7   1      468.19      433.69     26.97 o
  13   7   1      197.30      219.39     30.10 o
  14   7   1       27.41        4.54      7.79 o
 -13   8   1      145.78      128.52     26.72 o
 -12   8   1       19.18       -4.53      6.60 o
 -11   8   1      160.10      152.13     15.06 o
 -10   8   1       33.91       34.82      7.68 o
  -9   8   1        4.38        3.87     10.49 o
  -8   8   1      225.95      238.99     21.95 o
  -7   8   1      115.01      125.58     15.20 o
  -6   8   1        5.57       10.21      8.13 o
  -5   8   1        2.32        9.70      8.05 o
  -4   8   1       47.76       39.61      6.94 o
  -3   8   1      504.09      504.82     15.65 o
  -2   8   1      356.69      385.85     33.79 o
  -1   8   1      252.55      240.43     22.40 o
   0   8   1      310.98      265.76     29.46 o
   1   8   1      301.35      304.23     16.38 o
   2   8   1      166.34      161.69     13.23 o
   3   8   1       36.11       21.69      7.06 o
   4   8   1      101.08       91.40     11.35 o
   5   8   1        1.31       18.52      7.85 o
   6   8   1       89.74      108.76     13.07 o
   7   8   1     1106.13     1174.21     31.58 o
   8   8   1        2.91       -4.83      7.46 o
   9   8   1      193.09      197.68     18.04 o
  10   8   1       99.93      106.00     16.58 o
  11   8   1       33.85       28.72      6.87 o
  12   8   1        1.03       10.02      5.21 o
  13   8   1      153.01      138.61     20.92 o
 -13   9   1        2.98       13.77      6.74 o
 -12   9   1        0.67        7.37      7.31 o
 -11   9   1        1.89        7.81      4.83 o
 -10   9   1       30.21       33.02      7.39 o
  -9   9   1        7.64        9.24      5.79 o
  -8   9   1      188.38      197.07     19.78 o
  -7   9   1       19.27       17.27      5.58 o
  -6   9   1       78.15       94.13     11.32 o
  -5   9   1        3.95       10.68      4.25 o
  -4   9   1        0.00        8.99      4.68 o
  -3   9   1       35.60       34.38     19.04 o
  -2   9   1      395.52      376.71     18.15 o
  -1   9   1       83.62       80.38      8.00 o
   0   9   1        4.62        7.16      4.23 o
   1   9   1      490.04      507.57     29.16 o
   2   9   1      113.17      113.86      9.67 o
   3   9   1        0.82       10.72      4.85 o
   4   9   1        1.92       11.22      6.83 o
   5   9   1       39.74       50.24     13.39 o
   6   9   1       76.33       78.09     12.15 o
   7   9   1      332.98      356.96     23.70 o
   8   9   1       93.22       64.14     11.23 o
   9   9   1       88.26      100.65     12.23 o
  10   9   1       73.92       86.91     17.44 o
  11   9   1       43.58       43.84     16.06 o
  12   9   1      143.22      150.90     30.46 o
  13   9   1       63.61       63.61     35.46 o
 -12  10   1       97.29       87.28     13.27 o
 -11  10   1       12.00        7.08      4.50 o
 -10  10   1       63.80       51.35     16.60 o
  -9  10   1      234.10      234.84     24.18 o
  -8  10   1      134.72      127.03     12.88 o
  -7  10   1        1.50       15.03     10.58 o
  -6  10   1      184.38      184.95     17.39 o
  -5  10   1      101.29       96.09     11.95 o
  -4  10   1       26.40       20.38     14.96 o
  -3  10   1       57.02       40.74     14.94 o
  -2  10   1      304.59      313.91     28.03 o
  -1  10   1       34.97       20.62     10.70 o
   0  10   1        4.66        8.70      2.76 o
   1  10   1       36.82       26.97      5.67 o
   2  10   1       43.53       27.41      7.58 o
   3  10   1       83.88       73.64     17.83 o
   4  10   1        0.00        7.57      6.39 o
   5  10   1       64.33       70.06      9.35 o
   6  10   1       97.88       97.17     13.28 o
   7  10   1      171.07      178.40     18.96 o
   8  10   1       64.22       61.71     11.97 o
   9  10   1       14.51        7.95      4.96 o
  10  10   1       83.30       73.22     12.01 o
  11  10   1       90.53       69.02     11.11 o
  12  10   1       72.05       49.82     16.49 o
 -12  11   1       16.68       20.42      7.33 o
 -11  11   1       58.12       52.48      9.71 o
 -10  11   1        3.10       10.44      4.41 o
  -9  11   1       28.97       25.77      4.68 o
  -8  11   1      105.41      116.13     15.25 o
  -7  11   1       70.06       56.84     10.55 o
  -6  11   1        3.71        5.86      3.64 o
  -5  11   1        3.18       16.60      7.57 o
  -4  11   1        0.11        3.58      8.15 o
  -3  11   1      203.33      203.89     21.25 o
  -2  11   1        0.20       25.04      5.54 o
  -1  11   1       97.52      106.46     14.71 o
   0  11   1       28.72       24.38      5.43 o
   1  11   1        0.51       11.36      6.69 o
   2  11   1        2.89       23.60      8.09 o
   3  11   1       29.57       28.54      6.72 o
   4  11   1        9.05       11.10      4.86 o
   5  11   1      101.44       78.01     11.18 o
   6  11   1        2.85        4.43      5.04 o
   7  11   1      435.01      400.21     31.17 o
   8  11   1        5.81       14.99      4.62 o
   9  11   1       59.54       38.99     11.28 o
  10  11   1       26.89       31.32      6.97 o
  11  11   1       25.03       16.77      6.34 o
  12  11   1       11.92       24.08      8.23 o
 -11  12   1       23.84       21.42      6.33 o
 -10  12   1      160.76      147.19     19.05 o
  -9  12   1       73.33       58.58      9.72 o
  -8  12   1        8.50        6.97      7.98 o
  -7  12   1       34.73       22.42      4.82 o
  -6  12   1        0.08        8.14     10.44 o
  -5  12   1       19.92       24.71      6.36 o
  -4  12   1       74.26       85.17     12.76 o
  -3  12   1     1128.38     1151.46     27.31 o
  -2  12   1      321.41      335.44     30.94 o
  -1  12   1      279.36      265.91     25.01 o
   0  12   1        4.90        0.99      3.10 o
   1  12   1      397.88      434.24     25.59 o
   2  12   1        7.12       19.08      8.56 o
   3  12   1        1.57        9.39      4.86 o
   4  12   1      143.72      130.45     11.78 o
   5  12   1        5.41       13.39      9.60 o
   6  12   1       50.92       35.52      8.52 o
   7  12   1       15.26       12.22      5.68 o
   8  12   1        8.39       14.49      8.66 o
   9  12   1       44.59       22.26      4.73 o
  10  12   1        0.35        3.45      6.28 o
  11  12   1      159.45      149.31     36.40 o
 -10  13   1        7.65       10.97      8.03 o
  -9  13   1        3.73       21.18     14.34 o
  -8  13   1        0.16       19.47      6.49 o
  -7  13   1       39.26       31.23     18.82 o
  -6  13   1        5.59       37.74     21.19 o
  -5  13   1      341.70      372.73     28.20 o
  -4  13   1      185.76      256.91     20.94 o
  -3  13   1     1160.26     1194.05     49.33 o
  -2  13   1      113.54       97.70     14.54 o
  -1  13   1      171.58      172.37     19.69 o
   0  13   1      157.01      157.87     18.40 o
   1  13   1       11.19        9.90     11.09 o
   2  13   1       89.63       90.62     13.36 o
   3  13   1       99.42       69.58     16.14 o
   4  13   1        4.52       20.86      7.16 o
   5  13   1        2.06       11.48      9.74 o
   6  13   1      105.37      113.33     13.10 o
   7  13   1      102.62      106.50     13.99 o
   8  13   1       61.36       48.61      9.66 o
   9  13   1      122.37      123.75     20.48 o
  10  13   1        5.06        4.77      4.08 o
  -9  14   1        0.00       11.85     29.44 o
  -8  14   1        6.11       16.82      7.78 o
  -7  14   1       72.45       80.56     12.75 o
  -6  14   1       17.56       18.14      6.17 o
  -5  14   1       43.29       25.82      6.04 o
  -4  14   1        9.44       17.70     13.96 o
  -3  14   1      142.05      137.82     19.09 o
  -2  14   1       19.45       17.45      6.35 o
  -1  14   1        0.50        7.51     13.40 o
   0  14   1      158.64      152.26     17.86 o
   1  14   1      257.38      257.49     23.36 o
   2  14   1       12.29       25.02      6.31 o
   3  14   1      144.27      123.01     13.08 o
   4  14   1        9.07       20.49      8.34 o
   5  14   1        5.18       26.55     14.10 o
   6  14   1        0.32       16.65      8.33 o
   7  14   1        3.86        6.60     15.46 o
   8  14   1        0.01       13.96      5.06 o
   9  14   1       27.84       28.08     13.74 o
  -8  15   1        6.76       13.46      7.97 o
  -7  15   1        0.63       10.37      6.76 o
  -6  15   1        3.74       19.19     12.23 o
  -5  15   1       36.12       39.13      8.48 o
  -4  15   1        0.00       -8.49      7.73 o
  -3  15   1        5.34       35.58      6.95 o
  -2  15   1      160.23      156.25     14.69 o
  -1  15   1      404.16      459.24     38.60 o
   0  15   1       36.43       62.67     15.21 o
   1  15   1       22.88       34.85      9.21 o
   2  15   1      182.06      172.74     22.59 o
   3  15   1       51.30       47.41      8.62 o
   4  15   1       41.58       36.80      8.57 o
   5  15   1       42.45       38.90      9.61 o
   6  15   1       47.92       18.42      9.96 o
   7  15   1       72.27       48.40     23.30 o
   8  15   1       41.34       38.86     30.39 o
  -7  16   1       11.77       22.98     14.71 o
  -6  16   1       88.73      110.45     21.14 o
  -5  16   1       11.74       17.50     11.23 o
  -4  16   1      131.96      143.20     19.79 o
  -3  16   1        8.94       11.54     17.13 o
  -2  16   1       24.78       31.02      8.21 o
  -1  16   1       42.47       30.45     10.52 o
   0  16   1      214.76      208.86     30.30 o
   1  16   1        4.74       10.00     10.43 o
   2  16   1        9.14        9.23      7.84 o
   3  16   1        3.09       34.77      9.62 o
   4  16   1       18.67       28.59      6.76 o
   5  16   1        5.88       21.20      7.56 o
   6  16   1        3.88       18.38      6.66 o
   7  16   1        0.38        8.39      6.59 o
  -5  17   1        6.79       26.75      8.56 o
  -4  17   1       51.67       50.13      9.67 o
  -3  17   1       43.10       36.44      8.22 o
  -2  17   1        0.72       28.63      8.90 o
  -1  17   1      164.31      166.01     25.78 o
   0  17   1        2.03        3.96     15.74 o
   1  17   1       11.10        3.20     13.37 o
   2  17   1       63.69       76.41     18.34 o
   3  17   1        9.67       16.96      8.79 o
   4  17   1        6.50       16.81      8.29 o
   5  17   1        0.19       36.67     10.35 o
  -1  18   1        7.90       24.71     11.08 o
   0  18   1       37.31       39.26     16.09 o
 -14   0   2      150.77       90.19     20.69 o
 -12   0   2       30.40       31.48     12.41 o
 -10   0   2      141.07      127.65     26.93 o
  -8   0   2      209.07      285.44     35.33 o
   0   0   2        3.80        7.61      1.94 o
   2   0   2     2816.27     2699.10     44.60 o
   4   0   2     2012.47     2064.24     50.43 o
   8   0   2     1579.75     1669.46     50.22 o
  10   0   2     4378.67     4919.39    162.40 o
  12   0   2        0.17       12.91      7.85 o
  14   0   2      299.77      256.42     77.81 o
 -15   1   2     1535.00     1374.21    142.92 o
 -14   1   2       46.25       27.76      8.73 o
 -13   1   2      258.30      230.74     28.59 o
 -12   1   2      557.91      546.46     24.11 o
 -11   1   2      486.45      493.18     42.29 o
 -10   1   2        0.80        6.30     12.01 o
  -8   1   2       60.58       67.61     10.96 o
  -7   1   2     7336.51     7692.25     90.43 o
  -6   1   2       97.19       98.17     14.81 o
  -5   1   2     4508.45     4355.79     62.68 o
  -4   1   2     2252.69     2151.17     36.58 o
  -3   1   2       31.95       20.37      8.87 o
  -2   1   2      374.69      336.67     10.85 o
  -1   1   2      478.57      370.40     11.31 o
   0   1   2      120.30       98.64      4.29 o
   1   1   2     5186.90     4638.89     21.26 o
   2   1   2       42.67       61.35      4.45 o
   3   1   2    22031.07    39340.90   9860.39 o
   5   1   2      193.06      141.17     24.16 o
   6   1   2      596.54      600.84     51.15 o
   7   1   2       73.37       79.49      9.52 o
   8   1   2      179.41      200.44     22.19 o
   9   1   2      539.87      494.12     32.15 o
  10   1   2      107.26      106.07     16.25 o
  11   1   2       93.05      116.55     47.59 o
  12   1   2       27.08       13.80     10.65 o
  13   1   2      512.26      470.11     65.55 o
  14   1   2       87.06       69.56     14.36 o
  15   1   2       16.69       18.85      5.52 o
 -15   2   2       11.20        9.05     15.26 o
 -14   2   2      178.33      180.68     27.01 o
 -13   2   2       29.89       39.94      7.48 o
 -12   2   2      213.22      213.37     30.32 o
 -11   2   2        9.47       21.73     63.45 o
 -10   2   2      418.10      410.21     39.18 o
  -9   2   2      118.41      111.47     14.16 o
  -8   2   2       20.44       21.68      5.52 o
  -7   2   2       24.09       20.79      9.24 o
  -6   2   2       14.84       34.49      5.64 o
  -5   2   2      459.02      422.45     23.03 o
  -4   2   2      249.16      254.22     18.04 o
  -3   2   2      949.81      874.53     51.47 o
  -2   2   2     8282.77     7988.82    128.06 o
  -1   2   2     3932.81     3749.41     37.08 o
   0   2   2     2465.53     2266.53     22.97 o
   1   2   2     1161.33     1182.72     12.88 o
   2   2   2     6630.69     6546.16     26.96 o
   4   2   2      282.78      265.68     13.90 o
   5   2   2     1456.98     1323.83     35.05 o
   6   2   2      273.92      218.43     14.22 o
   7   2   2     1141.39      994.04     25.48 o
   8   2   2     1546.82     1562.39     65.69 o
   9   2   2     1642.96     1666.10     56.11 o
  10   2   2     5496.44     5654.24    174.13 o
  11   2   2       24.71       30.78     11.13 o
  12   2   2       48.04       50.08      7.65 o
  13   2   2       20.62        9.79      5.07 o
  14   2   2        3.38        2.94      5.94 o
  15   2   2       78.16       79.38     16.47 o
 -15   3   2      270.87      296.77     39.02 o
 -14   3   2       46.52       26.85      8.45 o
 -13   3   2        1.73        9.46     20.50 o
 -12   3   2        5.19       16.69      5.82 o
 -11   3   2      287.19      262.55     17.92 o
 -10   3   2      410.21      397.88     38.83 o
  -9   3   2       13.73       24.95      7.29 o
  -8   3   2     1357.65     1353.92     56.25 o
  -7   3   2       16.75       15.98      7.19 o
  -6   3   2      134.65      122.47     14.88 o
  -5   3   2     2325.88     2536.71     44.10 o
  -4   3   2    15747.51    15195.76    106.01 o
  -3   3   2        0.02        6.00      7.58 o
  -2   3   2       23.02       14.79      9.18 o
  -1   3   2     3222.91     3240.69     74.14 o
   0   3   2    47590.75    47056.56   6804.52 o
   1   3   2      609.88      550.35     12.50 o
   2   3   2    10868.53    10562.24    117.08 o
   3   3   2     1056.32     1006.52     15.13 o
   4   3   2      854.22      715.54     17.41 o
   5   3   2      167.93      205.06     11.78 o
   6   3   2       63.21       62.44      6.98 o
   7   3   2     2378.68     2413.52     45.26 o
   8   3   2      427.67      438.64     29.14 o
   9   3   2     1633.50     1601.16     45.66 o
  10   3   2      487.77      521.45     27.66 o
  11   3   2      391.46      424.54     34.85 o
  12   3   2       51.00       51.97     17.39 o
  13   3   2       57.90       40.65      6.05 o
  14   3   2       78.45       85.69     18.35 o
  15   3   2      525.93      520.01     81.54 o
 -14   4   2      144.54      239.38     41.77 o
 -13   4   2      246.07      223.25     42.71 o
 -12   4   2       42.06       38.45      5.99 o
 -11   4   2      204.57      219.63     48.20 o
 -10   4   2       45.33       33.54      7.35 o
  -9   4   2     1167.76     1229.81     37.39 o
  -8   4   2       28.97       34.90      9.65 o
  -7   4   2       58.56       64.17      9.98 o
  -6   4   2      160.39      165.79     16.73 o
  -5   4   2      749.26      781.34     58.79 o
  -4   4   2     2133.08     1945.53     38.34 o
  -3   4   2        0.83        2.14      5.06 o
  -2   4   2      124.31      106.93     11.96 o
  -1   4   2    29046.90    28485.99   7140.01 o
   0   4   2    10659.19    10245.85    101.85 o
   1   4   2      552.66      464.82     10.20 o
   2   4   2     1315.30     1116.96     16.74 o
   3   4   2       86.73       68.72      5.31 o
   4   4   2     1239.51     1403.10     20.77 o
   5   4   2     1245.10     1446.92     37.18 o
   6   4   2       68.30       66.82      8.18 o
   7   4   2        0.15        9.42      9.58 o
   8   4   2      497.88      507.53     25.21 o
   9   4   2      635.42      578.50     18.88 o
  10   4   2     1571.44     1583.26     78.22 o
  11   4   2      258.00      267.73     20.88 o
  12   4   2       13.29       12.78     12.65 o
  13   4   2        0.00        4.70      4.88 o
  14   4   2      221.84      247.69     45.93 o
 -14   5   2      547.42      528.50     66.62 o
 -13   5   2       57.85       54.83     12.09 o
 -12   5   2        9.08       16.37      6.97 o
 -11   5   2      234.75      242.90     32.91 o
 -10   5   2        4.39       28.22      7.54 o
  -9   5   2      304.58      337.36     27.37 o
  -8   5   2      163.20      156.89     19.41 o
  -7   5   2     1812.10     1803.99     57.46 o
  -6   5   2       17.24       33.61      8.74 o
  -5   5   2      707.28      707.95     32.76 o
  -4   5   2       48.08       32.88      5.38 o
  -3   5   2     3406.81     3709.40     39.32 o
  -2   5   2       60.94       83.94      7.51 o
  -1   5   2     3449.74     3526.92     51.61 o
   0   5   2     2399.45     2167.74     38.94 o
   1   5   2     1973.54     1847.74     22.69 o
   2   5   2     6916.19     6985.43     58.15 o
   3   5   2     2189.00     2352.48     29.06 o
   4   5   2     2838.99     3246.14     41.29 o
   5   5   2     3769.21     4234.41     51.54 o
   6   5   2      689.10      764.19     32.01 o
   7   5   2     3098.80     3179.78     79.65 o
   8   5   2     3318.41     3409.49     57.67 o
   9   5   2      223.80      192.93     20.82 o
  10   5   2     3519.25     3581.85     90.80 o
  11   5   2      502.03      482.02     31.80 o
  12   5   2     1099.87     1243.70     54.14 o
  13   5   2        0.00        9.86      4.76 o
  14   5   2        0.36       24.24      7.36 o
 -14   6   2       47.49       66.03     12.18 o
 -13   6   2      107.79      105.30     12.75 o
 -12   6   2        0.43       16.15      7.74 o
 -11   6   2     1256.84     1184.00     38.63 o
 -10   6   2      417.89      369.20     22.05 o
  -9   6   2      350.66      342.22     23.79 o
  -8   6   2     2641.85     2778.00     73.34 o
  -7   6   2        0.77        8.68      4.78 o
  -6   6   2      128.50      154.09     13.71 o
  -5   6   2     1573.62     1728.35     41.23 o
  -4   6   2     6896.74     7757.41     58.02 o
  -3   6   2      757.10      763.26     32.85 o
  -2   6   2      777.14      903.98     18.57 o
  -1   6   2       29.84       29.81      7.79 o
   0   6   2      236.49      298.87     22.60 o
   1   6   2     5950.31     6107.18     58.93 o
   2   6   2     4599.85     5308.45     44.90 o
   3   6   2     2354.33     2834.00     35.36 o
   4   6   2     2027.94     2300.27     31.61 o
   5   6   2      596.71      674.08     34.28 o
   6   6   2     1337.87     1498.92     32.30 o
   7   6   2      190.48      245.80     21.30 o
   8   6   2     2582.31     2779.08     78.66 o
   9   6   2      836.53      828.70     31.09 o
  10   6   2     6409.31     6903.93    177.15 o
  11   6   2      251.64      196.90     26.13 o
  12   6   2      638.13      655.44     40.63 o
  13   6   2      243.16      232.00     26.61 o
  14   6   2      228.94      221.25     26.54 o
 -14   7   2     1086.53     1179.84     50.03 o
 -13   7   2       23.41       25.03      8.51 o
 -12   7   2      170.91      188.24     19.67 o
 -11   7   2       90.27      103.40     11.75 o
 -10   7   2     1029.65     1095.82     41.39 o
  -9   7   2     3679.68     3863.75    111.48 o
  -8   7   2     5547.02     5978.83     70.78 o
  -7   7   2     2556.15     2380.99     43.18 o
  -6   7   2      919.16      895.88     44.83 o
  -5   7   2      290.45      275.12     15.87 o
  -4   7   2      612.29      644.24     19.52 o
  -3   7   2      353.61      449.28     18.48 o
  -2   7   2     9047.40    10121.28     79.51 o
  -1   7   2    21110.84    23739.67   5950.95 o
   0   7   2     4444.65     4875.22    116.92 o
   1   7   2        1.34        6.50      3.20 o
   2   7   2     3116.15     3511.66     39.31 o
   3   7   2        0.63        8.87      3.16 o
   4   7   2     1306.07     1318.37     29.50 o
   5   7   2     3880.88     4335.06     62.43 o
   6   7   2       99.47       70.66      8.02 o
   7   7   2       67.09       73.88     15.90 o
   8   7   2     3790.39     4064.91     80.81 o
   9   7   2        3.33       -0.15      7.94 o
  10   7   2     1088.58     1171.45     28.45 o
  11   7   2       41.63       43.99      6.23 o
  12   7   2      113.49       96.66     14.18 o
  13   7   2      185.70      218.85     21.58 o
  14   7   2       48.99       85.24     15.88 o
 -13   8   2       37.96       24.14     14.19 o
 -12   8   2      254.32      216.85     18.73 o
 -11   8   2      599.38      577.42     38.53 o
 -10   8   2      206.42      209.29     22.04 o
  -9   8   2      150.21      163.26     16.17 o
  -8   8   2     1481.63     1531.75     34.85 o
  -7   8   2     1281.07     1268.20     38.43 o
  -6   8   2     1590.66     1619.30     57.64 o
  -5   8   2        5.76       10.90      6.53 o
  -4   8   2        6.44       12.64      6.96 o
  -3   8   2      592.38      692.32     23.09 o
  -2   8   2      824.44      748.56     41.49 o
  -1   8   2      647.74      597.54     24.45 o
   0   8   2      984.59      960.27     43.69 o
   1   8   2     2278.63     2382.70     30.50 o
   2   8   2      626.18      614.06     21.19 o
   3   8   2      500.64      578.97     14.69 o
   4   8   2     3007.93     3285.29     44.36 o
   5   8   2     1022.43     1110.16     29.14 o
   6   8   2      270.40      297.89     24.67 o
   7   8   2     1592.51     1856.49     33.66 o
   8   8   2      779.36      792.23     32.49 o
   9   8   2     1295.41     1310.45     39.83 o
  10   8   2       58.86       60.81     12.88 o
  11   8   2      454.61      409.83     21.78 o
  12   8   2       37.17       44.07      9.98 o
  13   8   2       60.48       24.81     13.59 o
 -13   9   2       14.44       15.64      8.17 o
 -12   9   2       20.21       10.34      5.16 o
 -11   9   2      150.63      153.23     15.23 o
 -10   9   2       86.15       74.93     10.94 o
  -9   9   2       82.19       82.50     12.22 o
  -8   9   2        1.31       16.73      6.31 o
  -7   9   2      326.54      333.73     27.25 o
  -6   9   2      774.68      862.20     24.36 o
  -5   9   2       24.26       22.57      5.09 o
  -4   9   2     1966.60     2199.26     32.04 o
  -3   9   2       67.69       66.21     10.80 o
  -2   9   2     1640.40     1629.82     44.32 o
  -1   9   2       63.21       35.03      8.55 o
   0   9   2      220.30      229.17     13.97 o
   1   9   2       42.58       63.77      7.51 o
   2   9   2       25.54       38.57      7.35 o
   3   9   2      954.16      932.60     27.32 o
   4   9   2      752.57      751.64     24.96 o
   5   9   2       80.94      118.47     12.11 o
   6   9   2     2333.24     2543.05     33.41 o
   7   9   2        1.11        2.04      3.10 o
   8   9   2      330.88      284.88     21.53 o
   9   9   2     1155.91     1361.59     65.58 o
  10   9   2       32.00       17.05      6.78 o
  11   9   2      326.00      329.93     38.62 o
  12   9   2        0.00       24.00     13.98 o
  13   9   2       17.36       29.29     10.05 o
 -12  10   2      163.09      135.89     21.77 o
 -11  10   2      147.35      136.78     25.79 o
 -10  10   2      103.17       91.58     13.25 o
  -9  10   2      128.84      124.59     13.30 o
  -8  10   2      643.52      687.78     31.40 o
  -7  10   2     1046.35     1015.91     37.22 o
  -6  10   2        1.16        1.15      4.61 o
  -5  10   2      262.93      315.94     22.18 o
  -4  10   2       60.05       15.77     11.58 o
  -3  10   2     1870.80     1937.39     36.14 o
  -2  10   2     1639.22     1813.82     33.46 o
  -1  10   2     1505.76     1714.36     39.92 o
   0  10   2      248.31      228.11     32.47 o
   1  10   2       42.14       31.44      9.12 o
   2  10   2      284.27      263.66     21.41 o
   3  10   2       67.86       53.71      8.70 o
   4  10   2     1254.13     1337.12     31.78 o
   5  10   2       53.97       78.49      9.07 o
   6  10   2       31.21       23.51      6.82 o
   7  10   2        0.60        8.49     10.71 o
   8  10   2       71.60       65.02     10.62 o
   9  10   2      795.24      791.50     51.00 o
  10  10   2       51.02       55.91      8.92 o
  11  10   2      123.59      124.49     18.79 o
  12  10   2       24.09       25.84      8.16 o
 -12  11   2        2.65        7.25      4.79 o
 -11  11   2      153.28      127.45     17.99 o
 -10  11   2       13.09       12.67     11.95 o
  -9  11   2      119.77      109.98     15.20 o
  -8  11   2      166.73      172.31     19.89 o
  -7  11   2        0.60        8.78      6.97 o
  -6  11   2        1.09        4.95      8.15 o
  -5  11   2      308.15      266.68     20.83 o
  -4  11   2     2563.37     2671.95     90.31 o
  -3  11   2     1269.11     1362.52     65.56 o
  -2  11   2      184.48      202.97     20.77 o
  -1  11   2      928.83      880.58     33.03 o
   0  11   2      168.08      153.50     17.36 o
   1  11   2      265.80      217.62     36.18 o
   2  11   2       23.08       27.69      7.97 o
   3  11   2       42.36       38.50     10.76 o
   4  11   2      130.76      120.70     13.40 o
   5  11   2        4.48       -4.58      5.74 o
   6  11   2     1254.33     1331.83     41.98 o
   7  11   2       32.26       26.66     10.59 o
   8  11   2      101.99      130.86     35.55 o
   9  11   2       38.12       37.02      6.95 o
  10  11   2        8.03       17.30      6.26 o
  11  11   2      136.44      141.82     35.11 o
  12  11   2       45.68       57.58     35.49 o
 -11  12   2      337.71      351.95     42.22 o
 -10  12   2       39.98       31.53      6.58 o
  -9  12   2      232.67      225.31     40.16 o
  -8  12   2      215.20      169.62     28.70 o
  -7  12   2       75.98       56.23     10.06 o
  -6  12   2       63.48       55.48     12.63 o
  -5  12   2      726.26      762.13     29.73 o
  -4  12   2     1451.50     1497.33     54.31 o
  -3  12   2     5270.21     5689.07    121.56 o
  -2  12   2      334.10      355.69     30.58 o
  -1  12   2     6525.90     6623.99    132.26 o
   0  12   2      303.29      322.19     28.65 o
   1  12   2      113.86       79.64     33.64 o
   2  12   2        8.50       19.04      5.63 o
   3  12   2       77.53       41.33      9.36 o
   4  12   2      294.41      231.02     23.07 o
   5  12   2      758.22      727.53     46.41 o
   6  12   2      179.81      144.55     12.12 o
   7  12   2      423.63      433.59     54.42 o
   8  12   2      131.60      139.48     14.33 o
   9  12   2      272.60      254.77     23.28 o
  10  12   2       14.06       13.01     13.04 o
  11  12   2        1.25        9.31     20.23 o
 -10  13   2      152.53      189.63     40.71 o
  -9  13   2        2.36       24.05      7.47 o
  -8  13   2        3.74       20.46      9.39 o
  -7  13   2        9.43       26.56      8.51 o
  -6  13   2       67.56       74.83     12.49 o
  -5  13   2      134.97      151.88     14.52 o
  -4  13   2        2.82        8.70      5.05 o
  -3  13   2     1551.23     1685.23     49.99 o
  -2  13   2      785.09      830.68     29.72 o
  -1  13   2      196.92      213.63     16.72 o
   0  13   2       20.62       23.78      7.28 o
   1  13   2      203.54      184.35     21.17 o
   2  13   2     1241.30     1149.51     51.02 o
   3  13   2      892.29      972.81     40.38 o
   4  13   2     3181.30     3361.22     84.09 o
   5  13   2      260.90      304.44     26.11 o
   6  13   2      241.28      244.26     21.88 o
   7  13   2       92.66       98.90     19.31 o
   8  13   2      174.26      126.77     18.70 o
   9  13   2        6.10        8.21     10.09 o
  10  13   2      120.15       92.85     39.50 o
  -9  14   2        1.58        5.37     31.82 o
  -8  14   2        6.11       14.36     10.62 o
  -7  14   2        0.18       29.22      8.68 o
  -6  14   2        0.57        9.24      6.16 o
  -5  14   2      150.92      159.28     14.26 o
  -4  14   2       39.24       50.93     14.73 o
  -3  14   2     2516.99     2470.74     60.98 o
  -2  14   2     1075.12     1045.27     62.74 o
  -1  14   2      138.12       79.79     11.55 o
   0  14   2      265.41      259.90     21.48 o
   1  14   2       66.74       60.66     14.44 o
   2  14   2       60.95       54.74     12.04 o
   3  14   2      154.82      146.97     32.12 o
   4  14   2     1318.97     1523.96     57.22 o
   5  14   2     1912.40     1989.47     55.13 o
   6  14   2      810.44      816.72     32.62 o
   7  14   2      316.55      355.25     35.15 o
   8  14   2       66.34       70.63     12.33 o
   9  14   2       69.99       69.85     19.30 o
  -8  15   2        8.31       18.26     15.58 o
  -7  15   2       97.37      100.46     13.87 o
  -6  15   2        1.64       11.83      8.08 o
  -5  15   2      369.88      395.83     23.58 o
  -4  15   2      266.50      264.96     22.43 o
  -3  15   2      177.04      133.50     15.34 o
  -2  15   2      377.27      370.75     22.21 o
  -1  15   2        2.12        6.01      5.09 o
   0  15   2       36.45       27.67     10.75 o
   1  15   2       17.72       11.26     14.63 o
   2  15   2      104.12      102.25     20.42 o
   3  15   2       63.39       60.52     15.41 o
   4  15   2      283.37      292.12     29.33 o
   5  15   2      642.51      630.66     33.02 o
   6  15   2        0.31        9.60      6.15 o
   7  15   2      142.37      140.17     25.81 o
   8  15   2        1.27       25.65      7.25 o
  -7  16   2      137.70      124.58     15.93 o
  -6  16   2        2.17       18.07      8.41 o
  -5  16   2       34.84       27.84      9.24 o
  -4  16   2       15.28       24.77      8.06 o
  -3  16   2       35.65       18.61     12.12 o
  -2  16   2       61.68       42.24     10.00 o
  -1  16   2       12.98       16.75      8.33 o
   0  16   2      116.79       95.74     42.54 o
   1  16   2        9.34       15.11     19.53 o
   2  16   2        1.33       28.05      8.17 o
   3  16   2      486.12      431.48     40.09 o
   4  16   2      231.56      240.98     23.93 o
   5  16   2       10.37       19.06      8.95 o
   6  16   2      119.48      131.96     19.85 o
  -5  17   2       78.96       63.14     15.50 o
  -4  17   2        0.19       15.10      5.75 o
  -3  17   2       38.40       37.97      9.30 o
  -2  17   2      115.09       88.22     15.34 o
  -1  17   2       94.99       58.55     13.20 o
   0  17   2       31.08       44.34     14.30 o
   1  17   2      107.41       99.82     26.96 o
   2  17   2       29.76       26.35      9.83 o
   3  17   2      218.55      241.70     26.73 o
   4  17   2       83.59       57.20     13.36 o
 -15   0   3      356.50      238.02     50.82 o
 -13   0   3        0.00        9.55      6.97 o
 -11   0   3       19.16       23.84      8.26 o
  -9   0   3      741.93      713.89     33.67 o
  -7   0   3       44.02       46.25     13.94 o
  -5   0   3        8.34       34.59     12.92 o
  -3   0   3     1872.22     1810.72     43.28 o
  -1   0   3      142.11      127.45     12.41 o
   1   0   3      956.11      721.14      9.76 o
   3   0   3     3991.88     3657.49     79.47 o
   9   0   3       13.32       14.16      9.16 o
  11   0   3     1659.27     1600.35    115.31 o
  13   0   3      225.31      224.92     42.93 o
  15   0   3       10.66       11.01     10.14 o
 -15   1   3       24.43       19.34      7.17 o
 -14   1   3       18.52       13.37     10.38 o
 -13   1   3        0.05        0.27     16.80 o
 -12   1   3      288.14      245.59     30.82 o
 -11   1   3       17.92       16.60      5.50 o
 -10   1   3      113.46      111.07     16.29 o
  -9   1   3       28.22       67.74     15.34 o
  -8   1   3      584.48      571.99     52.18 o
  -7   1   3      294.01      365.68     37.24 o
  -6   1   3      344.19      335.29     27.30 o
  -5   1   3      726.07      762.81     24.57 o
  -4   1   3       62.00       70.73      8.45 o
  -3   1   3      895.33      747.62     16.96 o
  -2   1   3        0.00       19.08      4.86 o
  -1   1   3      297.16      210.56      5.85 o
   0   1   3       16.07       15.79      1.63 o
   1   1   3      212.28      160.36      3.96 o
   2   1   3      559.81      600.76     16.58 o
   3   1   3       19.20       17.26      2.93 o
   4   1   3     2168.89     2186.04     28.30 o
   5   1   3      121.75      117.29     10.30 o
   6   1   3      131.91      165.01     16.05 o
   7   1   3       88.40       97.86      9.03 o
   8   1   3      177.03      214.97     18.53 o
   9   1   3        7.75        8.30      5.00 o
  10   1   3      419.34      416.74     36.77 o
  11   1   3        3.58        8.30      3.44 o
  12   1   3        4.21        9.72      3.78 o
  13   1   3        0.59        1.72      5.75 o
  14   1   3       94.02       83.65     22.62 o
  15   1   3      114.68      109.72     21.48 o
 -15   2   3      175.78      133.77     19.67 o
 -14   2   3       55.82       31.71     19.99 o
 -13   2   3       21.33       14.56      8.64 o
 -12   2   3        1.05        8.18      6.14 o
 -11   2   3        7.96       16.00      9.76 o
 -10   2   3      268.18      371.16    117.33 o
  -9   2   3       64.73       61.98      8.23 o
  -8   2   3       10.77       10.69      5.85 o
  -7   2   3        2.66        5.61      9.23 o
  -6   2   3        8.63       11.12      5.02 o
  -5   2   3      218.75      312.18     36.79 o
  -4   2   3      875.14      848.27     27.57 o
  -3   2   3      218.98      238.86     17.97 o
  -2   2   3     1755.01     1699.17     25.84 o
  -1   2   3      462.69      442.46     23.18 o
   0   2   3      198.08      206.91      5.33 o
   1   2   3        5.32       17.44      4.69 o
   2   2   3     2630.34     2479.64     36.96 o
   3   2   3      634.25      632.63     20.83 o
   4   2   3     2162.61     2009.65     43.64 o
   5   2   3     1243.88     1206.31     25.61 o
   6   2   3       21.28       25.16      3.75 o
   7   2   3       11.14       20.83     10.60 o
   8   2   3      315.69      334.08     20.92 o
   9   2   3        5.92       14.28      5.34 o
  10   2   3      508.21      538.57     41.35 o
  11   2   3      598.13      586.14     79.08 o
  12   2   3       14.44       20.74      5.92 o
  13   2   3      168.19      205.16     29.22 o
  14   2   3      153.87      162.27     34.32 o
  15   2   3        8.05       23.62      6.74 o
 -15   3   3       17.99       16.71      7.07 o
 -14   3   3       26.90       16.40     12.07 o
 -13   3   3       28.34       28.81      9.67 o
 -12   3   3        2.18       11.75     32.30 o
 -11   3   3      153.92      176.87     16.58 o
 -10   3   3      320.80      293.21     25.74 o
  -9   3   3      585.00      583.18     34.77 o
  -8   3   3       53.13       59.53     11.45 o
  -7   3   3      607.30      598.97     30.27 o
  -6   3   3      297.02      283.86     19.15 o
  -5   3   3      514.61      489.38     28.03 o
  -4   3   3       48.54       64.57      8.72 o
  -3   3   3      209.03      214.43     26.92 o
  -2   3   3     2214.65     2053.96     40.13 o
  -1   3   3      804.41      654.71     34.37 o
   0   3   3      228.52      233.57      9.99 o
   1   3   3       18.43       13.25      2.53 o
   2   3   3      104.76       74.30      5.45 o
   3   3   3     3802.11     4013.90     32.68 o
   4   3   3      108.54      100.89      8.43 o
   5   3   3       25.47       23.44      3.07 o
   6   3   3      597.68      708.86     69.60 o
   7   3   3      286.10      247.19     16.05 o
   8   3   3       39.82       53.82     12.74 o
   9   3   3      647.88      655.32     44.52 o
  10   3   3       17.30       18.91      4.81 o
  11   3   3      602.80      597.04     45.03 o
  12   3   3        0.65       12.14      4.54 o
  13   3   3       35.48       29.03      9.56 o
  14   3   3       17.05       43.67     29.28 o
 -14   4   3      145.46      157.38     22.88 o
 -13   4   3      107.23      125.84     43.53 o
 -12   4   3       11.77       18.26      4.86 o
 -11   4   3      109.32      106.64     13.09 o
 -10   4   3        0.78        5.41      6.45 o
  -9   4   3      176.44      213.52     32.44 o
  -8   4   3      819.33      817.58     65.41 o
  -7   4   3       92.83       98.60     15.93 o
  -6   4   3      412.14      362.38     25.59 o
  -5   4   3      749.42      726.55     29.86 o
  -4   4   3      309.65      324.32     26.78 o
  -3   4   3      735.68      681.73     26.51 o
  -2   4   3     1008.43     1037.60     56.92 o
  -1   4   3     1563.09     1443.07     21.89 o
   0   4   3      287.72      250.51     14.41 o
   1   4   3       89.46       96.51      6.22 o
   2   4   3      257.18      245.43      8.02 o
   3   4   3       22.01        8.90      1.41 o
   4   4   3      779.06      715.73     26.32 o
   5   4   3       58.45       57.03      5.27 o
   6   4   3       11.74       16.04      5.44 o
   7   4   3       86.22       92.47      8.86 o
   8   4   3      160.80      179.06     15.72 o
   9   4   3       69.01       61.42      9.20 o
  10   4   3      543.06      523.95     30.10 o
  11   4   3        2.10        5.54      6.99 o
  12   4   3      187.41      154.89     24.33 o
  13   4   3      103.61       95.58     30.82 o
  14   4   3       50.65       74.37     12.00 o
 -14   5   3       24.00       24.75     11.42 o
 -13   5   3        1.14        3.09      4.02 o
 -12   5   3      479.47      513.18     45.26 o
 -11   5   3      881.70      947.38     45.19 o
 -10   5   3     1690.53     1776.19     87.13 o
  -9   5   3       19.36       23.47     10.39 o
  -8   5   3      677.71      695.10     52.51 o
  -7   5   3        5.25        5.91      5.61 o
  -6   5   3      622.57      651.94     73.25 o
  -5   5   3      162.27      200.60     14.98 o
  -4   5   3      262.86      254.80     20.78 o
  -3   5   3     3117.53     2942.98     61.04 o
  -2   5   3      424.77      417.15     23.10 o
  -1   5   3     1689.26     1496.57     60.08 o
   0   5   3      169.42      165.37     12.82 o
   1   5   3       95.27       95.65      7.07 o
   2   5   3       70.22       67.75      6.17 o
   3   5   3      516.62      492.81     18.85 o
   4   5   3      113.19      120.39      9.60 o
   5   5   3      121.74       94.55      7.58 o
   6   5   3      639.57      646.45     53.54 o
   7   5   3       50.99       56.50      8.50 o
   8   5   3      141.54      118.90     14.48 o
   9   5   3       60.51       63.30      9.78 o
  10   5   3       56.01       69.42     12.65 o
  11   5   3      154.78      171.22     17.01 o
  12   5   3      242.26      254.29     29.28 o
  13   5   3      150.68      140.49     20.93 o
  14   5   3        0.12       -0.37     11.81 o
 -14   6   3        1.84       -0.21      4.79 o
 -13   6   3        5.56       20.44      4.61 o
 -12   6   3      219.02      190.89     26.86 o
 -11   6   3     1380.50     1289.70     63.91 o
 -10   6   3       43.20       45.28     17.43 o
  -9   6   3      367.13      314.34     30.19 o
  -8   6   3       18.76       12.72      4.70 o
  -7   6   3      236.43      279.76     39.67 o
  -6   6   3      281.46      303.61     39.72 o
  -5   6   3     1232.74     1432.35     45.08 o
  -4   6   3     1408.37     1454.35     39.55 o
  -3   6   3     3199.10     3285.51     45.98 o
  -2   6   3      482.08      521.28     19.60 o
  -1   6   3      258.64      327.29     22.49 o
   0   6   3       82.68       84.55      8.75 o
   1   6   3        1.54        7.94      5.74 o
   2   6   3      252.20      308.98     14.29 o
   3   6   3      583.79      592.46     21.81 o
   4   6   3       87.24       79.24      6.63 o
   5   6   3      267.92      254.18     15.02 o
   6   6   3      120.23      154.72     17.08 o
   7   6   3      235.46      201.25     16.27 o
   8   6   3      134.24      124.43     13.96 o
   9   6   3       49.04       35.41      5.48 o
  10   6   3        0.30        7.29      8.94 o
  11   6   3      148.71      143.10     13.28 o
  12   6   3      179.05      179.55     26.18 o
  13   6   3       13.58       20.26      6.81 o
  14   6   3        3.40        6.33     21.87 o
 -14   7   3        0.00       23.88      9.83 o
 -13   7   3        3.55        7.97      4.44 o
 -12   7   3        3.63        6.11      3.76 o
 -11   7   3      262.29      232.56     25.02 o
 -10   7   3        4.37       -0.16      4.55 o
  -9   7   3     1193.59     1276.27     39.63 o
  -8   7   3      869.10      857.69     39.45 o
  -7   7   3       64.07       51.59      8.29 o
  -6   7   3        8.84       18.70      7.50 o
  -5   7   3       31.43       28.21      7.77 o
  -4   7   3        0.04        7.91      5.34 o
  -3   7   3      316.79      312.97     24.42 o
  -2   7   3      562.76      523.11     31.11 o
  -1   7   3       49.15       61.37     10.00 o
   0   7   3      324.06      329.95     24.41 o
   1   7   3       82.34       82.93      9.81 o
   2   7   3       20.24       25.27      4.41 o
   3   7   3      287.84      266.40     12.17 o
   4   7   3      168.50      174.45     12.67 o
   5   7   3        1.54        9.41      5.78 o
   6   7   3       14.56       22.57      7.08 o
   7   7   3       47.26       47.60      7.62 o
   8   7   3      180.25      154.50     17.76 o
   9   7   3        3.67        8.50      3.25 o
  10   7   3       89.76       68.08     11.72 o
  11   7   3      186.95      183.95     30.28 o
  12   7   3      494.02      459.70     37.14 o
  13   7   3      105.69       98.23     20.19 o
 -13   8   3       86.54       70.00     11.71 o
 -12   8   3      128.48      135.99     14.65 o
 -11   8   3       20.09       28.71      9.36 o
 -10   8   3       15.84       20.26      6.04 o
  -9   8   3       12.04       20.01      6.31 o
  -8   8   3       19.55       11.21      9.14 o
  -7   8   3      379.74      393.59     25.84 o
  -6   8   3       38.79       34.05      5.74 o
  -5   8   3       18.28       14.58      5.91 o
  -4   8   3       16.57       15.38      6.88 o
  -3   8   3      190.16      170.87     24.55 o
  -2   8   3       99.13      125.99     14.46 o
  -1   8   3       29.99       22.83      6.24 o
   0   8   3       64.79       76.27      9.83 o
   1   8   3      176.73      182.61     25.05 o
   2   8   3       13.98       16.89      4.52 o
   3   8   3      188.51      182.22     12.34 o
   4   8   3        0.01       14.88      7.31 o
   5   8   3       12.85       23.51      6.67 o
   6   8   3       99.09       97.78     12.51 o
   7   8   3        1.71        7.50      4.84 o
   8   8   3        0.15        2.95      9.90 o
   9   8   3       33.65       30.51      6.69 o
  10   8   3       16.27       18.52     12.71 o
  11   8   3       35.67       28.36      7.10 o
  12   8   3        2.05       23.13     16.72 o
  13   8   3       60.92       64.59     24.74 o
 -13   9   3       58.88       55.21     13.30 o
 -12   9   3      310.23      293.74     22.38 o
 -11   9   3        5.90       10.46      6.28 o
 -10   9   3      144.12      157.09     13.67 o
  -9   9   3        1.33        5.36      4.65 o
  -8   9   3       53.96       56.50     15.03 o
  -7   9   3      137.58      138.35     17.80 o
  -6   9   3       77.01       89.42     18.12 o
  -5   9   3      101.93       95.86     11.87 o
  -4   9   3       85.29       75.36     11.56 o
  -3   9   3      288.39      312.14     39.47 o
  -2   9   3        1.89       19.45     13.10 o
  -1   9   3       50.99       60.93      9.18 o
   0   9   3      272.91      306.30     22.86 o
   1   9   3      167.75      198.08     18.49 o
   2   9   3        0.84        9.49      6.32 o
   3   9   3       22.33       20.04      4.30 o
   4   9   3       88.32       86.61     10.15 o
   5   9   3      159.25      162.15     14.72 o
   6   9   3      147.95      147.89     18.14 o
   7   9   3       13.79       17.15      4.93 o
   8   9   3       17.03       15.12      4.12 o
   9   9   3        9.50       13.77     10.56 o
  10   9   3        0.02        8.19      3.60 o
  11   9   3        0.73       17.10      8.54 o
  12   9   3       30.40       28.87      9.47 o
  13   9   3       55.41       76.03     32.53 o
 -12  10   3       34.59       22.28      6.37 o
 -11  10   3      158.99      130.09     17.34 o
 -10  10   3      108.27      123.09     14.48 o
  -9  10   3       33.27       34.85      8.99 o
  -8  10   3       31.91       10.74      4.63 o
  -7  10   3       15.00       21.87      6.41 o
  -6  10   3        0.01        6.66      7.23 o
  -5  10   3      189.31      198.01     18.24 o
  -4  10   3       58.35       35.15      9.33 o
  -3  10   3      259.77      267.18     31.38 o
  -2  10   3       24.97       18.16     10.25 o
  -1  10   3      114.84       96.83     13.76 o
   0  10   3      554.05      510.68     33.39 o
   1  10   3        0.89        7.06      6.73 o
   2  10   3       56.40       37.10      6.66 o
   3  10   3       30.89       21.47      7.45 o
   4  10   3        1.60       11.35      3.53 o
   5  10   3       13.95       17.98      7.00 o
   6  10   3      125.44      122.24     14.42 o
   7  10   3        0.95        5.97      8.18 o
   8  10   3      201.71      190.84     21.46 o
   9  10   3        9.35       16.95      4.83 o
  10  10   3        5.74        1.17      3.68 o
  11  10   3        4.97        1.81      7.67 o
  12  10   3       80.58       99.80     33.21 o
 -12  11   3      142.10      112.83     18.12 o
 -11  11   3        6.24       21.39     10.84 o
 -10  11   3       41.41       39.44     16.72 o
  -9  11   3      164.78      180.81     22.34 o
  -8  11   3        3.66       23.87      6.91 o
  -7  11   3      350.82      328.85     28.01 o
  -6  11   3      181.70      157.40     13.46 o
  -5  11   3      123.97      122.08     15.93 o
  -4  11   3        5.75        9.95     26.68 o
  -3  11   3      325.19      330.29     24.74 o
  -2  11   3       59.21       60.15     23.45 o
  -1  11   3      272.70      267.50     30.70 o
   0  11   3       11.02       19.64      6.12 o
   1  11   3      128.04       85.10     24.77 o
   2  11   3       56.95       39.41     22.52 o
   3  11   3        4.82       16.60      5.84 o
   4  11   3        6.91        7.39      7.34 o
   5  11   3      137.33      124.60     11.86 o
   6  11   3       10.01       20.45      5.02 o
   7  11   3      143.79      140.28     18.06 o
   8  11   3       42.72       24.78      5.89 o
   9  11   3       65.69       56.50      8.66 o
  10  11   3        1.31        9.69     13.45 o
  11  11   3       77.14       89.62     30.46 o
 -11  12   3      126.30      142.56     16.85 o
 -10  12   3       44.28       25.76     17.19 o
  -9  12   3      100.85       72.37     11.30 o
  -8  12   3        0.91       13.18     15.00 o
  -7  12   3       44.64       32.01      4.77 o
  -6  12   3       19.17       11.50     18.14 o
  -5  12   3       92.74      118.51     15.52 o
  -4  12   3       10.57       26.12     11.70 o
  -3  12   3        0.46       15.26     15.05 o
  -2  12   3       50.03       35.21     11.02 o
  -1  12   3      338.38      329.87     27.14 o
   0  12   3        0.43       -3.16     13.24 o
   1  12   3       27.61       25.80     13.37 o
   2  12   3       10.11        4.52      8.13 o
   3  12   3      132.75      104.07     16.59 o
   4  12   3       52.26       54.19     10.17 o
   5  12   3       70.51       51.58      9.15 o
   6  12   3       95.39       87.16     10.47 o
   7  12   3       96.07       92.87     12.52 o
   8  12   3      188.60      163.62     30.66 o
   9  12   3        0.77        5.01     17.36 o
  10  12   3       31.35       37.37     11.31 o
  11  12   3        0.04        7.49      6.39 o
 -10  13   3      378.70      343.83     38.65 o
  -9  13   3       87.31       99.78     17.39 o
  -8  13   3       14.42       16.55     18.61 o
  -7  13   3        7.40       13.61     10.88 o
  -6  13   3       67.82       67.34     14.25 o
  -5  13   3      171.68      182.44     18.53 o
  -4  13   3       25.64        6.05      9.25 o
  -3  13   3      265.65      224.61     21.62 o
  -2  13   3        0.11       11.71      6.22 o
  -1  13   3       13.79       28.32      8.47 o
   0  13   3      301.97      335.91     24.91 o
   1  13   3        6.54       35.42      9.55 o
   2  13   3        0.45        4.05      5.85 o
   3  13   3      146.21      156.05     18.99 o
   4  13   3       26.91       32.01     11.30 o
   5  13   3      341.48      376.76     31.92 o
   6  13   3       77.11       80.49     11.45 o
   7  13   3      139.52      135.56     16.28 o
   8  13   3       22.55       20.91      8.23 o
   9  13   3       27.48       45.37     11.39 o
  10  13   3       53.96       75.79     34.09 o
  -9  14   3       76.04       92.37     40.69 o
  -8  14   3        7.76        3.88      7.28 o
  -7  14   3      120.16      118.55     14.39 o
  -6  14   3       51.67       40.75      7.63 o
  -5  14   3        7.04       16.38      8.57 o
  -4  14   3       79.43       52.64     14.25 o
  -3  14   3        3.96       14.53      6.65 o
  -2  14   3        2.66       23.75      7.96 o
  -1  14   3      200.83      209.22     20.16 o
   0  14   3       26.96       37.19      7.03 o
   1  14   3       36.15       24.16      8.12 o
   2  14   3       27.65       15.20     11.10 o
   3  14   3        0.45       -2.34      6.33 o
   4  14   3       71.61       68.68     12.67 o
   5  14   3      169.32      159.74     22.92 o
   6  14   3       63.43       62.36      9.07 o
   7  14   3        7.08       11.86      5.70 o
   8  14   3        0.06       10.41      5.57 o
   9  14   3        0.01       17.68     10.22 o
  -8  15   3        0.26        5.90     12.92 o
  -7  15   3       17.43       32.91      7.11 o
  -6  15   3       39.00       43.17      9.00 o
  -5  15   3        5.49       28.61      7.10 o
  -4  15   3        3.72        8.91      7.66 o
  -3  15   3        3.34        5.75     11.45 o
  -2  15   3        6.40        1.96      8.62 o
  -1  15   3       39.12       35.05     10.50 o
   0  15   3       83.64       96.80     13.87 o
   1  15   3       10.24       30.17      9.35 o
   2  15   3        0.23        4.59     13.93 o
   3  15   3       34.73       45.73      9.57 o
   4  15   3        9.55        7.40     11.67 o
   5  15   3      251.22      298.39     54.67 o
   6  15   3      330.79      364.42     52.95 o
   7  15   3       38.86       45.18     13.28 o
   8  15   3       89.62       76.22     20.70 o
  -6  16   3        3.93       42.83      9.44 o
  -5  16   3       44.51       48.28      8.87 o
  -4  16   3      138.10      168.03     23.81 o
  -3  16   3        2.46       18.99     12.65 o
  -2  16   3       32.25       26.65     14.24 o
  -1  16   3       13.90       34.01      7.56 o
   0  16   3       39.55       36.77      7.91 o
   1  16   3       49.13       55.40     11.90 o
   2  16   3       27.48       23.59      9.85 o
   3  16   3       54.29       25.16     20.09 o
   4  16   3       34.16       43.57     10.56 o
   5  16   3        0.87       19.70     12.50 o
   6  16   3       10.44       18.93      7.68 o
  -4  17   3        3.73       26.12      7.26 o
  -3  17   3       41.46       41.71     11.42 o
  -2  17   3        0.96        8.62      7.92 o
  -1  17   3        4.03       33.25     10.00 o
   0  17   3       81.65       86.17     21.43 o
   1  17   3       42.40       57.83     13.86 o
   2  17   3        4.64       24.92     10.96 o
   3  17   3        2.95       19.78      7.65 o
   4  17   3       44.53       22.20     22.53 o
 -14   0   4      225.28      269.60     39.54 o
 -12   0   4       17.09       57.71     17.46 o
 -10   0   4        4.27        1.75      5.03 o
  -8   0   4     1776.54     1740.40     50.45 o
  -6   0   4     2205.84     2787.42     63.44 o
  -4   0   4     3132.84     3048.83     65.39 o
  -2   0   4      170.24      148.28     21.54 o
   0   0   4    25030.27    22763.13    152.00 o
   2   0   4    36120.55    33985.83   6023.00 o
   4   0   4      979.38      961.91     23.35 o
   6   0   4      601.71      552.40     50.63 o
   8   0   4     4646.75     5043.29    115.92 o
  12   0   4      199.47      202.86     31.39 o
  14   0   4      157.08      133.37     24.35 o
 -15   1   4       66.22       69.68     15.33 o
 -14   1   4       18.53        7.60     17.70 o
 -13   1   4       80.27       56.43      9.50 o
 -12   1   4      207.23      192.75     22.31 o
 -11   1   4      289.51      224.15     27.66 o
 -10   1   4       84.63       80.59     16.21 o
  -9   1   4      122.10      158.32     18.83 o
  -8   1   4       21.61       50.61     32.39 o
  -7   1   4        8.08       21.49     15.94 o
  -6   1   4     3076.31     3672.37     85.65 o
  -5   1   4     6437.58     6770.54     73.48 o
  -4   1   4     4792.69     5073.64     55.13 o
  -3   1   4    10073.70     9294.15     87.01 o
  -2   1   4      343.30      391.31     16.23 o
  -1   1   4     4791.33     4709.80     31.67 o
   0   1   4    12555.48    11270.62    106.91 o
   1   1   4    44610.38    44553.34   6446.52 o
   3   1   4     2201.12     2319.37     30.22 o
   4   1   4     1917.98     2071.87     41.71 o
   5   1   4     3119.90     3283.36     36.67 o
   6   1   4       74.71       73.63      6.23 o
   7   1   4     1428.63     1505.13     94.35 o
   8   1   4     1616.02     1705.15     38.38 o
   9   1   4     2635.95     2518.77     58.09 o
  10   1   4     1067.66     1171.09     79.69 o
  11   1   4        4.94        7.28      3.42 o
  12   1   4        8.49       12.79      6.44 o
  13   1   4       14.11        7.52      7.43 o
  14   1   4       23.73       24.09      6.02 o
  15   1   4      576.65      699.27     73.48 o
 -15   2   4       27.56       19.03      6.46 o
 -14   2   4      245.27      264.65     27.41 o
 -13   2   4       55.05       54.51     12.05 o
 -12   2   4        0.76       25.88      7.90 o
 -11   2   4      374.73      321.37     34.35 o
 -10   2   4        1.72        7.32      6.16 o
  -9   2   4      127.40       74.60     25.07 o
  -8   2   4      842.73      906.71     29.37 o
  -7   2   4        2.63       13.51      4.74 o
  -6   2   4     2718.85     3039.74    157.35 o
  -5   2   4     5522.90     5688.74     90.05 o
  -4   2   4    14585.14    14940.31    123.26 o
  -3   2   4      418.42      347.27     27.83 o
  -2   2   4     7359.49     6820.84     68.84 o
  -1   2   4      123.75      101.99     11.44 o
   0   2   4     1387.95     1361.70     29.18 o
   1   2   4    43537.00    44049.45  11040.66 o
   2   2   4    74430.88    71143.23  17831.64 o
   3   2   4    53766.27    52516.02   9306.85 o
   4   2   4    21927.50    21663.08    141.92 o
   5   2   4      309.71      302.75     28.54 o
   6   2   4       36.69       25.31      3.64 o
   7   2   4     1699.04     1601.03     34.82 o
   8   2   4      815.74      821.37     30.86 o
   9   2   4      126.92      126.07     15.18 o
  10   2   4      109.63       88.06     20.24 o
  11   2   4       78.36       85.91     12.16 o
  12   2   4      168.84      180.57     22.44 o
  13   2   4       39.54       46.36     17.90 o
  14   2   4       23.80       32.42      6.84 o
 -15   3   4      198.04      143.88     23.03 o
 -14   3   4      175.94      145.89     29.53 o
 -13   3   4      114.40       86.12     15.29 o
 -12   3   4      170.27      165.42     40.87 o
 -11   3   4      464.89      412.25     23.47 o
 -10   3   4       59.97       36.66      6.16 o
  -9   3   4       57.83       63.03      9.88 o
  -8   3   4      208.19      165.16     38.15 o
  -7   3   4      361.93      398.49     26.06 o
  -6   3   4     1781.33     1753.66     39.24 o
  -5   3   4      997.25     1074.03     51.79 o
  -4   3   4    12590.99    13477.16     98.18 o
  -3   3   4     4737.95     4319.76     52.53 o
  -2   3   4    17700.65    16607.54    114.37 o
  -1   3   4      418.45      418.60     21.85 o
   0   3   4       16.25       26.90      4.06 o
   1   3   4     1441.85     1353.60     15.38 o
   2   3   4     1884.47     1756.96     24.62 o
   3   3   4     1697.93     1855.51     22.91 o
   4   3   4     2809.61     2932.80     38.63 o
   5   3   4     3529.42     3663.67     64.36 o
   6   3   4      291.70      320.20     13.49 o
   7   3   4      103.53       98.53      9.69 o
   8   3   4      137.44      137.33     14.96 o
   9   3   4      857.22      831.81     43.23 o
  10   3   4      202.26      210.23     24.12 o
  11   3   4      183.32      188.44     18.00 o
  12   3   4      705.07      795.86     91.39 o
  13   3   4      374.97      365.32     52.90 o
  14   3   4      206.21      270.19     35.23 o
 -14   4   4      312.23      310.85     32.13 o
 -13   4   4        0.07        9.03     12.85 o
 -12   4   4       41.14       32.97     18.38 o
 -11   4   4      417.12      438.99     30.10 o
 -10   4   4     1134.00     1195.81     40.53 o
  -9   4   4     2048.15     2024.87    128.85 o
  -8   4   4        8.55        2.23      8.95 o
  -7   4   4      109.00       85.39     16.29 o
  -6   4   4       17.05       22.52      8.59 o
  -5   4   4        1.62        8.56      3.84 o
  -4   4   4     1473.49     1366.12     31.52 o
  -3   4   4      392.28      380.22     31.30 o
  -2   4   4      723.73      711.87     24.02 o
  -1   4   4       14.58        7.67      3.06 o
   0   4   4     9636.72     9455.96     64.83 o
   1   4   4        6.15        5.64      3.25 o
   2   4   4      754.52      716.35     11.78 o
   3   4   4      507.73      473.26     14.27 o
   4   4   4       52.35       51.98      4.80 o
   5   4   4      739.13      772.05     18.54 o
   6   4   4      883.32      976.76     17.04 o
   7   4   4      389.11      389.92     25.07 o
   8   4   4      752.58      807.07     33.12 o
   9   4   4     1786.97     1908.99     29.56 o
  10   4   4      626.60      615.00     27.91 o
  11   4   4      858.38      902.79     78.53 o
  12   4   4      497.76      488.02     55.11 o
  13   4   4      227.66      230.41     24.42 o
  14   4   4       22.63       38.37      8.49 o
 -14   5   4        7.13       20.94     11.51 o
 -13   5   4       22.81       18.17      5.58 o
 -12   5   4        0.01        2.18      5.83 o
 -11   5   4     2302.87     2393.73     87.09 o
 -10   5   4     1639.71     1528.26     43.34 o
  -9   5   4      942.27      959.02     59.32 o
  -8   5   4       57.22       76.36     14.15 o
  -7   5   4       12.60       14.71      7.31 o
  -6   5   4       76.10       73.71      8.80 o
  -5   5   4     1973.45     2128.04     55.55 o
  -4   5   4     6586.14     6911.02     98.57 o
  -3   5   4     4248.76     4732.02     47.80 o
  -2   5   4      815.08      969.53     38.50 o
  -1   5   4       47.39       67.94      9.69 o
   0   5   4     4133.32     3824.62     72.32 o
   1   5   4       69.33       66.37      7.42 o
   2   5   4      233.46      209.64      9.00 o
   3   5   4      167.82      189.93     12.79 o
   4   5   4      352.26      349.41     14.47 o
   5   5   4     1468.70     1649.94     22.65 o
   6   5   4     1894.08     1917.34     40.91 o
   7   5   4        3.08        8.54      6.24 o
   8   5   4       99.93      119.69     14.19 o
   9   5   4      255.06      241.09     20.48 o
  10   5   4        6.98       11.81      5.52 o
  11   5   4      348.79      349.64     34.79 o
  12   5   4      918.83     1040.84     65.63 o
  13   5   4       14.91        6.23      6.73 o
  14   5   4       32.89       31.97     20.40 o
 -14   6   4       86.37       95.56     11.95 o
 -13   6   4       77.39       66.04     15.11 o
 -12   6   4       77.40       68.20     12.90 o
 -11   6   4     1288.57     1284.88     62.39 o
 -10   6   4     1684.00     1643.22     53.48 o
  -9   6   4      181.81      191.74     24.77 o
  -8   6   4      490.94      481.15     33.77 o
  -7   6   4       50.20       30.11      9.29 o
  -6   6   4      208.91      244.61     24.76 o
  -5   6   4     2060.44     2120.53     57.79 o
  -4   6   4      546.80      618.41     33.65 o
  -3   6   4     2535.68     2716.79     71.11 o
  -2   6   4       36.05       22.00      6.77 o
   0   6   4     2537.30     2362.38     65.14 o
   1   6   4     2371.73     2175.60     27.55 o
   2   6   4     2722.76     2781.13     28.19 o
   3   6   4     4646.67     4692.50     37.86 o
   4   6   4       97.56      144.72     11.63 o
   5   6   4      121.77       67.91      7.10 o
   6   6   4     1347.35     1451.39     39.99 o
   7   6   4      356.11      361.89     29.31 o
   8   6   4       76.76       81.28     11.74 o
   9   6   4      187.69      188.26     20.52 o
  10   6   4      306.37      271.17     26.84 o
  11   6   4      549.50      614.66     47.28 o
  12   6   4      252.00      265.83     24.48 o
  13   6   4        1.66        0.36      6.31 o
  14   6   4        0.73       14.73      9.87 o
 -14   7   4       45.40       46.06      7.33 o
 -13   7   4       52.63       60.38     10.81 o
 -12   7   4       34.86       27.62      7.65 o
 -11   7   4        1.00        5.66      5.49 o
 -10   7   4       17.15       17.21      6.73 o
  -9   7   4       81.49       56.29     12.59 o
  -8   7   4     4273.47     4332.00    110.31 o
  -7   7   4      938.44      985.97     38.05 o
  -6   7   4      626.28      649.19     27.63 o
  -5   7   4        0.54        4.85      6.37 o
  -4   7   4     2119.81     2167.91     41.15 o
  -3   7   4      611.55      600.11     36.67 o
  -2   7   4        0.19       14.31     17.99 o
  -1   7   4     1601.69     1669.26     52.41 o
   0   7   4     1204.35     1321.37     34.09 o
   1   7   4      113.29       82.81      6.47 o
   2   7   4      149.68      156.30     10.86 o
   3   7   4     1183.42     1215.91     22.64 o
   4   7   4      243.81      237.17     14.64 o
   5   7   4     2776.62     3340.42     49.13 o
   6   7   4      399.16      458.74     28.32 o
   7   7   4      356.40      357.88     27.10 o
   8   7   4       79.05       48.04      8.50 o
   9   7   4      246.05      247.82     19.46 o
  10   7   4      134.29      100.77     16.08 o
  11   7   4       38.13       22.15      7.08 o
  12   7   4        8.22       12.42      6.69 o
  13   7   4      648.93      594.21     45.35 o
 -13   8   4       49.77       51.50      9.96 o
 -12   8   4       48.25       43.96      8.14 o
 -11   8   4        0.34       17.45      7.04 o
 -10   8   4       22.34       22.11      5.06 o
  -9   8   4       26.78       22.58     16.91 o
  -8   8   4      186.38      188.78     20.45 o
  -7   8   4        5.52        6.47      2.64 o
  -6   8   4        0.85        6.01      5.28 o
  -5   8   4       32.36       36.38      5.71 o
  -4   8   4     2306.07     2330.35     38.73 o
  -3   8   4        0.40       32.33      9.22 o
  -2   8   4      215.35      171.78     34.76 o
  -1   8   4     4466.14     4604.29    265.05 o
   0   8   4        1.74       21.65      5.95 o
   1   8   4     2266.12     2208.36     28.22 o
   2   8   4       11.77        5.78      2.94 o
   3   8   4      594.08      535.71     30.34 o
   4   8   4      125.59      150.13     13.34 o
   5   8   4       32.30       22.96      9.52 o
   6   8   4      841.54      855.81     23.85 o
   7   8   4      706.67      811.68     37.11 o
   8   8   4     3221.95     3426.05     71.03 o
   9   8   4     1281.83     1385.35     38.07 o
  10   8   4      311.27      272.45     54.00 o
  11   8   4      101.42       98.35     16.60 o
  12   8   4      267.15      315.75     27.48 o
  13   8   4      523.96      530.99     40.12 o
 -13   9   4      224.44      198.31     17.99 o
 -12   9   4      212.85      173.28     21.02 o
 -11   9   4      197.30      178.98     19.46 o
 -10   9   4       23.21       17.02      5.35 o
  -9   9   4      647.48      623.00     22.47 o
  -8   9   4      177.26      191.46     17.13 o
  -7   9   4       54.28       47.35     10.41 o
  -6   9   4      815.90      824.31     28.84 o
  -5   9   4      513.59      506.39     17.60 o
  -4   9   4      367.86      317.14     29.29 o
  -3   9   4      957.58     1005.10     47.82 o
  -2   9   4      533.22      550.90     34.44 o
  -1   9   4      140.92      142.67     13.19 o
   0   9   4     1150.86     1289.40     32.45 o
   1   9   4     2092.74     2108.90     38.15 o
   2   9   4     1143.33     1156.46     19.25 o
   3   9   4      233.16      251.16     18.00 o
   4   9   4      188.34      190.17     14.68 o
   5   9   4        3.11        9.45      6.44 o
   6   9   4      296.22      312.61     26.42 o
   7   9   4        6.81       11.04      9.73 o
   8   9   4      218.38      190.78     31.68 o
   9   9   4        6.79        6.76      3.50 o
  10   9   4       38.04       17.84     19.10 o
  11   9   4      563.30      572.46     62.55 o
  12   9   4        0.45        4.02      5.60 o
 -12  10   4      146.62      141.15     28.30 o
 -11  10   4      117.78      103.23     14.91 o
 -10  10   4       81.63       61.59     11.67 o
  -9  10   4        2.80        2.59      5.25 o
  -8  10   4        0.05        3.86      5.42 o
  -7  10   4        0.05        7.09      9.26 o
  -6  10   4       60.28       41.21      6.26 o
  -5  10   4      116.78      111.76     14.22 o
  -4  10   4        0.92        4.20     19.57 o
  -3  10   4        8.11       15.34      8.60 o
  -2  10   4     1428.35     1651.62     37.82 o
  -1  10   4     6033.37     6527.92     91.06 o
   0  10   4     2946.83     2890.43     68.03 o
   1  10   4       24.98       17.80      7.77 o
   2  10   4      449.00      375.60     21.97 o
   3  10   4       71.38       63.18      8.91 o
   4  10   4       55.83       50.59      7.13 o
   5  10   4      186.65      176.52     15.09 o
   6  10   4        4.23       11.10      4.60 o
   7  10   4      344.19      293.22     21.15 o
   8  10   4       34.45       40.63      9.96 o
   9  10   4      888.58      941.20     28.69 o
  10  10   4       30.99       32.81      9.55 o
  11  10   4        2.08       12.61      8.31 o
  12  10   4       23.67       16.54     27.89 o
 -11  11   4       76.21       76.15     11.70 o
 -10  11   4       71.88       71.22     16.35 o
  -9  11   4        0.12        5.32      5.62 o
  -8  11   4        2.58       15.06      4.89 o
  -7  11   4        1.88        5.08      5.22 o
  -6  11   4      544.09      545.44     33.35 o
  -5  11   4        6.54       21.83      7.47 o
  -4  11   4      155.71      148.11     24.35 o
  -3  11   4      281.22      250.95     30.04 o
  -2  11   4      219.59      225.28     22.98 o
  -1  11   4     3180.96     3331.28    142.24 o
   0  11   4     1235.20     1158.60     37.62 o
   1  11   4      197.57      222.87     22.97 o
   2  11   4      244.59      222.01     18.87 o
   3  11   4       99.21      107.56     13.19 o
   4  11   4     1118.92     1046.91     30.05 o
   5  11   4       58.21       24.65      5.97 o
   6  11   4        4.48       -0.25      5.26 o
   7  11   4     1340.06     1257.49     44.90 o
   8  11   4        5.81        7.99      3.77 o
   9  11   4      122.48       84.18     18.55 o
  10  11   4      254.87      314.80     44.14 o
  11  11   4        3.38       22.79      7.87 o
 -11  12   4      115.86      135.69     27.86 o
 -10  12   4      173.19      176.07     42.23 o
  -9  12   4       50.75       62.37     11.99 o
  -8  12   4      271.61      281.66     24.77 o
  -7  12   4       10.85       10.58      6.72 o
  -6  12   4       69.23       82.01     15.25 o
  -5  12   4      325.79      370.39     30.86 o
  -4  12   4        5.96       29.23     11.20 o
  -3  12   4      688.94      715.64     26.34 o
  -2  12   4      255.87      242.30     22.64 o
  -1  12   4     1751.60     1666.27     55.96 o
   0  12   4      121.25       98.34     13.37 o
   1  12   4      287.53      259.01     24.81 o
   2  12   4      260.02      225.46     18.47 o
   3  12   4      282.70      271.49     22.64 o
   4  12   4      177.93      144.24     19.63 o
   5  12   4      743.46      695.30     44.19 o
   6  12   4        7.15       12.78      7.65 o
   7  12   4     1026.96      957.06     50.65 o
   8  12   4      580.74      584.92     53.33 o
   9  12   4      171.81      124.42     26.42 o
  10  12   4        7.62       20.75     13.84 o
  11  12   4       14.22       17.36      8.80 o
 -10  13   4        3.99       11.05      8.93 o
  -9  13   4      395.17      545.89     85.50 o
  -8  13   4       37.74       31.71     10.97 o
  -7  13   4      118.89      105.97     20.99 o
  -6  13   4      212.31      210.70     22.67 o
  -5  13   4      309.63      337.53     32.47 o
  -4  13   4      813.24      809.54     32.88 o
  -3  13   4      285.17      238.69     21.40 o
  -2  13   4      584.90      525.54     28.34 o
  -1  13   4      273.07      295.44     22.59 o
   0  13   4       74.59       84.09     12.17 o
   1  13   4       12.36        6.35      8.68 o
   2  13   4       17.14        8.03      6.95 o
   3  13   4      184.38      136.69     20.44 o
   4  13   4       32.88       32.92      5.85 o
   5  13   4     2494.49     2524.05     64.70 o
   6  13   4      159.57      147.11     19.40 o
   7  13   4       54.89       57.49     14.85 o
   8  13   4        9.76        2.15      6.22 o
   9  13   4       48.80       69.77     19.48 o
  10  13   4       71.11       71.84     12.64 o
  -9  14   4      143.74      136.36     28.95 o
  -8  14   4      229.20      290.96     33.03 o
  -7  14   4      392.61      400.15     33.33 o
  -6  14   4        4.17       12.22     12.06 o
  -5  14   4        3.86       22.14      6.52 o
  -4  14   4       20.35       29.16      5.90 o
  -3  14   4        0.00        7.30      9.39 o
  -2  14   4       44.40       43.94      9.66 o
  -1  14   4       21.15       35.72      6.22 o
   0  14   4        1.51       15.13      6.31 o
   1  14   4      542.78      616.93     42.81 o
   2  14   4       36.52       40.86     15.00 o
   3  14   4       16.36       22.12      9.05 o
   4  14   4      599.71      527.99     20.35 o
   5  14   4      476.68      467.78     31.42 o
   6  14   4       12.19        5.09      4.60 o
   7  14   4      170.83      168.64     22.01 o
   8  14   4      306.69      285.18     39.38 o
   9  14   4      192.86      120.65     44.18 o
  -8  15   4      218.49      241.50     39.33 o
  -7  15   4      450.93      447.04     43.50 o
  -6  15   4       17.17        7.32      5.61 o
  -5  15   4      312.02      339.12     23.63 o
  -4  15   4       19.36       16.33      5.45 o
  -3  15   4      216.84      172.33     17.75 o
  -2  15   4     1755.69     1700.34     64.07 o
  -1  15   4      984.06      946.72     63.89 o
   0  15   4      230.86      246.14     24.37 o
   1  15   4        1.12       13.17     10.12 o
   2  15   4      105.32      116.52     21.13 o
   3  15   4       86.07       67.98     12.03 o
   4  15   4       99.53      118.64     21.74 o
   5  15   4      393.65      435.92     36.77 o
   6  15   4      474.87      423.03     48.66 o
   7  15   4       15.27       16.25     17.53 o
   8  15   4       40.83       31.80      7.91 o
  -6  16   4      178.19      193.55     18.97 o
  -5  16   4        2.90        4.97      8.76 o
  -4  16   4      115.80       85.70     23.92 o
  -3  16   4      328.35      299.94     27.40 o
  -2  16   4      108.27       67.68     11.28 o
  -1  16   4       10.92       16.21      9.49 o
   0  16   4       43.36       30.15     15.15 o
   1  16   4       21.92       23.12      6.94 o
   2  16   4       80.99       36.92     12.10 o
   3  16   4       68.01       43.63     11.87 o
   4  16   4        4.51       18.57      7.45 o
   5  16   4       74.98       90.96     24.07 o
   6  16   4      107.18       73.56     12.41 o
  -4  17   4      171.06      188.27     21.10 o
  -3  17   4       13.53        2.67      7.44 o
  -2  17   4      126.72      118.43     25.15 o
  -1  17   4       34.70       39.34      9.59 o
   0  17   4        6.15       23.20     16.61 o
   1  17   4      201.68      216.07     33.11 o
   2  17   4       45.91       57.99     13.48 o
   3  17   4       16.21       58.12     16.28 o
   4  17   4       47.19       39.27     13.42 o
 -15   0   5        1.07       26.17     12.47 o
 -13   0   5      638.87      608.40     36.01 o
 -11   0   5      209.88      229.14     41.20 o
  -9   0   5      322.60      304.66     42.16 o
  -7   0   5      684.72      764.63     49.79 o
  -5   0   5      386.17      481.51     52.34 o
  -3   0   5      351.83      323.72     41.76 o
  -1   0   5     1142.88      947.01     29.19 o
   1   0   5     1168.10      922.00     11.26 o
   3   0   5     1649.05     1647.49     28.07 o
   5   0   5      447.40      386.91     18.98 o
   7   0   5     1642.54     1573.78     64.54 o
   9   0   5     1933.85     1911.08     53.96 o
  11   0   5      425.03      542.39    132.73 o
  13   0   5      344.84      409.59    103.20 o
 -15   1   5        1.55       11.01      8.28 o
 -14   1   5        5.67        7.86      7.48 o
 -13   1   5      210.43      175.53     34.30 o
 -12   1   5       78.97       47.43     28.51 o
 -11   1   5      458.96      457.08     37.33 o
 -10   1   5      512.75      586.90     38.60 o
  -9   1   5       54.67       60.11     12.50 o
  -8   1   5       70.08       74.06     20.13 o
  -7   1   5       49.28       72.87     22.19 o
  -6   1   5      173.92      182.60     25.64 o
  -4   1   5        5.19        2.11      7.38 o
  -3   1   5      257.92      216.24     12.16 o
  -2   1   5      789.57      835.98     73.12 o
  -1   1   5      159.22      166.90     17.14 o
   0   1   5      338.31      390.40      9.80 o
   1   1   5     2919.13     2493.08     21.12 o
   2   1   5      439.66      407.28      7.87 o
   3   1   5       13.31       11.96      2.55 o
   4   1   5     1487.97     1363.65     38.17 o
   5   1   5        4.96       10.25      2.04 o
   6   1   5       51.80       66.52      6.92 o
   7   1   5        1.10        8.37      2.77 o
   8   1   5       24.40       23.98      4.77 o
   9   1   5       22.07       32.25      9.93 o
  10   1   5       66.26       74.93     16.22 o
  11   1   5      227.36      252.68     34.84 o
  12   1   5       20.44       20.67      7.46 o
  13   1   5        9.73       13.89      3.75 o
  14   1   5        3.45       14.59     10.62 o
 -15   2   5       17.45       35.44     10.81 o
 -14   2   5        0.34       20.81      6.83 o
 -13   2   5      134.63       99.56     17.34 o
 -12   2   5       39.28       16.38      6.34 o
 -11   2   5      994.60      937.55     60.04 o
 -10   2   5       85.00       80.14     13.16 o
  -9   2   5      167.74      150.83     19.61 o
  -8   2   5       43.08       41.56      7.67 o
  -7   2   5       10.91        0.60      7.33 o
  -6   2   5       10.64        7.35      9.29 o
  -5   2   5     1520.88     1466.46     28.49 o
  -4   2   5      180.26      207.05     14.38 o
  -3   2   5     1459.29     1369.33     27.74 o
  -2   2   5     2916.56     2681.33     34.63 o
  -1   2   5      265.29      248.45     23.09 o
   0   2   5      227.91      189.38     10.27 o
   1   2   5      917.03      811.97     10.82 o
   2   2   5     4971.91     4939.77     24.76 o
   3   2   5      224.14      205.95     10.19 o
   4   2   5     1259.63     1224.40     26.88 o
   5   2   5      402.77      409.58     17.74 o
   6   2   5      189.83      181.18     10.56 o
   7   2   5      222.76      224.59     15.31 o
   8   2   5       76.45       64.41      7.78 o
   9   2   5      137.47      156.16     13.51 o
  10   2   5      431.15      435.67     52.61 o
  11   2   5        2.93        5.73      6.85 o
  12   2   5       83.61       76.81     10.84 o
  13   2   5        0.14       17.77      6.43 o
  14   2   5       45.69       52.60     11.68 o
 -14   3   5        1.20       17.83      9.09 o
 -13   3   5       14.54       14.12      5.51 o
 -12   3   5        0.72        5.63      9.87 o
 -11   3   5      128.07      169.59     23.72 o
 -10   3   5       90.31       72.40     11.84 o
  -9   3   5      324.31      358.95     22.84 o
  -8   3   5        6.42       13.61      7.33 o
  -7   3   5      532.51      537.72     31.86 o
  -6   3   5      666.73      653.43     29.81 o
  -5   3   5     2234.19     2350.68     42.13 o
  -4   3   5       93.59       96.56     11.16 o
  -3   3   5     3975.92     3769.75     45.34 o
  -2   3   5       13.94        9.33      9.25 o
  -1   3   5      100.56       55.80      6.86 o
   0   3   5      248.20      248.04     18.37 o
   1   3   5        6.30       10.15      1.59 o
   2   3   5     3044.09     3189.56     27.15 o
   3   3   5      293.69      245.99     26.63 o
   4   3   5      142.07      150.53      9.12 o
   5   3   5      134.19      141.50     18.90 o
   6   3   5        0.99        2.73      2.83 o
   7   3   5        4.00        7.09      2.10 o
   8   3   5       43.11       26.06      4.17 o
   9   3   5        7.24       15.04      5.63 o
  10   3   5        1.05        4.82      4.85 o
  11   3   5      127.25      111.62     12.36 o
  12   3   5        5.57        2.68      4.77 o
  13   3   5       63.97       56.65     16.25 o
  14   3   5       26.77       36.26      9.08 o
 -14   4   5       68.31       42.72     15.87 o
 -13   4   5       13.38       19.23      6.95 o
 -12   4   5      274.09      267.10     33.64 o
 -11   4   5      212.15      221.54     18.34 o
 -10   4   5      323.56      326.68     24.32 o
  -9   4   5        0.66       19.73     14.05 o
  -8   4   5      204.57      174.15     21.75 o
  -7   4   5      102.88      126.12     14.00 o
  -6   4   5       21.74       34.59      8.72 o
  -5   4   5      255.37      235.53     22.54 o
  -4   4   5        1.05       10.14      3.48 o
  -3   4   5      186.13      194.55     15.89 o
  -2   4   5     1467.66     1322.04     27.84 o
  -1   4   5       23.35       17.40      3.05 o
   0   4   5      788.43      772.45     13.57 o
   1   4   5      344.32      336.03     10.80 o
   2   4   5     1180.53     1201.74     14.12 o
   3   4   5     1727.45     1764.62     18.73 o
   4   4   5        2.44       10.57      1.96 o
   5   4   5      784.85      782.34     42.73 o
   6   4   5      229.09      229.62     13.43 o
   7   4   5      109.56      100.49     13.58 o
   8   4   5      745.11      788.40     28.78 o
   9   4   5       10.02        9.61      3.87 o
  10   4   5      612.40      560.12     50.45 o
  11   4   5       85.00       54.09      8.94 o
  12   4   5      137.02      148.00     15.59 o
  13   4   5       42.99       63.57     13.47 o
  14   4   5        1.03       20.21      8.24 o
 -14   5   5        8.12       28.11     14.88 o
 -13   5   5      100.75       58.79      9.76 o
 -12   5   5        0.13       24.47      7.66 o
 -11   5   5      485.49      488.44     24.14 o
 -10   5   5      856.21      836.41     27.06 o
  -9   5   5      100.64       80.09     15.85 o
  -8   5   5      191.21      229.92     27.29 o
  -7   5   5        4.84       24.19     17.24 o
  -6   5   5      185.02      239.82     21.99 o
  -5   5   5      383.92      469.86     37.79 o
  -4   5   5      360.66      360.18     26.11 o
  -3   5   5      195.46      216.03     18.13 o
  -2   5   5      288.16      240.56     19.93 o
  -1   5   5      190.57      201.72     27.55 o
   0   5   5       80.70       87.40      8.38 o
   1   5   5      258.79      295.55     14.20 o
   2   5   5      583.68      646.23     17.80 o
   3   5   5      509.71      490.10     14.12 o
   4   5   5      427.00      388.87     13.02 o
   5   5   5     1508.90     1503.71     23.19 o
   6   5   5        3.59        6.77      4.82 o
   7   5   5      114.61       90.87     16.01 o
   8   5   5        0.11        6.19      5.73 o
   9   5   5        7.57        7.40      3.41 o
  10   5   5      149.04      148.30     20.07 o
  11   5   5       15.04       16.83      5.19 o
  12   5   5       37.49       42.25      7.47 o
  13   5   5        9.00       40.52      9.12 o
  14   5   5       99.33       94.25     17.96 o
 -14   6   5        0.18       14.48     11.73 o
 -13   6   5        2.21       16.64      6.74 o
 -12   6   5      157.53      146.67     13.87 o
 -11   6   5      294.97      274.27     31.65 o
 -10   6   5     1196.54     1225.67     74.37 o
  -9   6   5        5.42       -1.57      6.75 o
  -8   6   5      427.84      510.64     31.06 o
  -7   6   5       51.90       53.98     23.85 o
  -6   6   5       15.86       25.02     11.69 o
  -5   6   5      367.34      376.66     25.73 o
  -4   6   5       38.20       28.97      7.27 o
  -3   6   5       23.50       24.70     14.65 o
  -2   6   5       13.05        8.36      3.01 o
  -1   6   5      385.42      367.52     18.84 o
   0   6   5     1579.35     1656.31    294.47 o
   1   6   5       28.36       39.34      7.70 o
   2   6   5        9.51        8.56      4.74 o
   3   6   5     1537.03     1542.82     19.72 o
   4   6   5      119.80      122.95     13.29 o
   5   6   5        3.99        7.85      4.09 o
   6   6   5       18.79       13.98      3.56 o
   7   6   5       96.66       81.65     13.84 o
   8   6   5      582.57      584.97     62.08 o
   9   6   5      225.25      199.99     25.24 o
  10   6   5       31.61       23.18     11.65 o
  11   6   5       38.21       31.17      6.59 o
  12   6   5       29.79       32.13      9.97 o
  13   6   5       32.96       28.54      9.35 o
 -13   7   5      124.49       89.84     11.63 o
 -12   7   5        0.46       -0.08      4.90 o
 -11   7   5      156.12      147.66     19.33 o
 -10   7   5      137.38      150.69     16.22 o
  -9   7   5       96.54      113.89     15.03 o
  -8   7   5      581.16      590.30     25.51 o
  -7   7   5       10.02       39.11     13.91 o
  -6   7   5        4.19       17.61     18.79 o
  -5   7   5      254.90      243.82     28.26 o
  -4   7   5      141.46      118.80     16.39 o
  -3   7   5      138.21      106.27     11.67 o
  -2   7   5     1137.55     1041.86    113.39 o
  -1   7   5      550.15      575.93     42.17 o
   0   7   5      257.64      293.05     22.69 o
   1   7   5       85.38       85.71      7.79 o
   2   7   5      103.45      112.18      8.90 o
   3   7   5      613.29      619.30     16.53 o
   4   7   5      234.73      235.09     12.59 o
   5   7   5      226.21      233.16     29.14 o
   6   7   5       38.32       31.87      4.47 o
   7   7   5      153.11      130.52     19.21 o
   8   7   5      203.31      176.25     24.51 o
   9   7   5       55.54       30.41     12.89 o
  10   7   5       22.13        2.65      7.67 o
  11   7   5      159.27      169.33     15.19 o
  12   7   5       29.24       32.19      6.78 o
  13   7   5        0.04       -0.08     11.14 o
 -13   8   5       74.75       80.93     23.46 o
 -12   8   5       11.94       14.52      5.05 o
 -11   8   5       87.62       87.35     11.67 o
 -10   8   5       30.41       29.11      7.91 o
  -9   8   5       19.14       24.75      9.69 o
  -8   8   5        1.73        8.76     10.20 o
  -7   8   5      115.75       93.75     15.38 o
  -6   8   5      844.95      842.47     26.19 o
  -5   8   5      227.91      210.57     17.73 o
  -4   8   5       55.57       55.31     11.07 o
  -3   8   5        2.06        7.83      8.99 o
  -2   8   5      247.10      260.26     30.40 o
  -1   8   5      393.46      450.96     56.87 o
   0   8   5     1405.64     1368.35     26.88 o
   1   8   5        5.96       10.04      3.58 o
   2   8   5      123.27      124.57     10.35 o
   3   8   5       15.94       14.60      5.11 o
   4   8   5        5.28       14.61      6.33 o
   5   8   5       24.42       27.96     29.37 o
   6   8   5        0.94        7.95     10.84 o
   7   8   5      159.93      111.16     17.80 o
   8   8   5       44.56       24.65      5.65 o
   9   8   5      124.09      107.72     29.50 o
  10   8   5        7.94       24.05      7.85 o
  11   8   5        2.42        0.63     10.80 o
  12   8   5        8.88       27.06      7.51 o
  13   8   5        2.44       26.49      7.15 o
 -13   9   5        0.52        5.92      4.18 o
 -12   9   5       11.79       13.40      4.98 o
 -11   9   5      129.68      129.42     18.84 o
 -10   9   5       10.47       14.90      3.82 o
  -9   9   5       66.29       53.98     10.09 o
  -8   9   5        2.58        4.02      6.17 o
  -7   9   5        1.15        3.50      4.85 o
  -6   9   5      548.64      581.87     26.26 o
  -5   9   5      532.16      513.68     26.16 o
  -4   9   5        5.66        8.55      6.11 o
  -3   9   5      349.07      380.38     44.06 o
  -2   9   5      961.50     1069.67     73.80 o
  -1   9   5       25.64       26.01      6.54 o
   0   9   5       47.23       44.13     10.63 o
   1   9   5      139.21      115.49     13.46 o
   2   9   5       89.17       73.72      9.15 o
   3   9   5        0.05        8.44      6.03 o
   4   9   5        7.25        5.75      4.18 o
   5   9   5       16.78       35.36      6.57 o
   6   9   5       20.91       21.70      5.28 o
   7   9   5       50.01       40.78      6.68 o
   8   9   5      169.09      139.53     23.81 o
   9   9   5       85.29       73.96     14.57 o
  10   9   5       83.21       82.70     15.57 o
  11   9   5       85.46       90.71     14.53 o
  12   9   5        9.00       22.25      6.15 o
 -12  10   5       57.37       47.42     10.76 o
 -11  10   5       61.71       57.71     10.85 o
 -10  10   5        2.17       17.27      5.49 o
  -9  10   5      106.10      108.75     14.66 o
  -8  10   5      752.80      751.72     49.69 o
  -7  10   5      190.33      219.50     27.26 o
  -6  10   5      200.22      196.86     17.40 o
  -5  10   5        0.05        6.39      5.58 o
  -4  10   5        3.65        0.23     17.96 o
  -3  10   5       18.13       28.38      8.17 o
  -2  10   5       32.02       12.70      6.02 o
  -1  10   5     1069.98     1180.81     71.16 o
   0  10   5      386.55      368.59     30.80 o
   1  10   5      109.43      118.08     16.25 o
   2  10   5        0.46        9.15      4.71 o
   3  10   5        0.85        7.97      5.69 o
   4  10   5        1.04        9.86      3.91 o
   5  10   5      127.16      114.64     11.49 o
   6  10   5       11.33       24.13      8.54 o
   7  10   5       45.20       30.21      8.70 o
   8  10   5       40.97       28.32     14.45 o
   9  10   5        4.29       28.33     16.89 o
  10  10   5       44.39       26.48      5.90 o
  11  10   5        0.02       12.08     10.14 o
  12  10   5       19.68       16.24      8.97 o
 -11  11   5      191.04      214.49     30.56 o
 -10  11   5       21.73       11.30      5.53 o
  -9  11   5       12.10       14.10      6.56 o
  -8  11   5       38.03       30.88      6.03 o
  -7  11   5      455.91      436.59     46.77 o
  -6  11   5       35.46       34.70     13.09 o
  -5  11   5      100.41       79.20     15.44 o
  -4  11   5       83.00       87.45     24.90 o
  -3  11   5     1108.15     1100.43     42.92 o
  -2  11   5      915.30      943.50     28.51 o
  -1  11   5      874.55      862.86     40.89 o
   0  11   5     1157.91     1078.45     47.17 o
   1  11   5      634.12      682.21     32.39 o
   2  11   5       13.14        8.99      2.87 o
   3  11   5      139.47       95.00     14.59 o
   4  11   5        1.99       21.12      5.06 o
   5  11   5      141.29      117.60     11.70 o
   6  11   5       36.28       17.88      5.55 o
   7  11   5      254.98      196.01     35.54 o
   8  11   5      199.24      204.24     34.89 o
   9  11   5        5.18        9.69     12.37 o
  10  11   5       48.45       45.75     15.62 o
  11  11   5        8.36        5.84      8.06 o
 -11  12   5        0.00        3.28      7.87 o
 -10  12   5       86.40       90.84     25.03 o
  -9  12   5       24.99       31.61      9.37 o
  -8  12   5       38.00       32.16      9.31 o
  -7  12   5      128.21      138.11     18.09 o
  -6  12   5       73.63       70.96     15.85 o
  -5  12   5       44.52       47.39     14.61 o
  -4  12   5       37.84       28.56      8.04 o
  -3  12   5      326.70      330.05     26.32 o
  -2  12   5      281.16      284.15     23.97 o
  -1  12   5      595.94      574.03     40.76 o
   0  12   5      307.53      308.74     23.97 o
   1  12   5       18.04       15.24      4.65 o
   2  12   5      116.32       97.33     19.95 o
   3  12   5       24.37       26.33      8.75 o
   4  12   5       75.53       43.44     11.01 o
   5  12   5      325.28      284.18     28.48 o
   6  12   5       62.08       83.62     11.03 o
   7  12   5        8.02        5.45      7.28 o
   8  12   5        0.72       -4.96      4.56 o
   9  12   5       47.42       48.85      9.38 o
  10  12   5       80.89       60.75     11.20 o
 -10  13   5       26.58       42.59     23.56 o
  -9  13   5       42.56       70.40     15.36 o
  -8  13   5      508.94      530.93     56.70 o
  -7  13   5       27.24       29.00     12.11 o
  -6  13   5        1.32       16.11      8.29 o
  -5  13   5        0.58       14.67     22.04 o
  -4  13   5      296.78      343.94     32.89 o
  -3  13   5      125.87      123.88     13.57 o
  -2  13   5      413.01      408.59     33.82 o
  -1  13   5        3.10      -10.24      6.83 o
   0  13   5       29.09       27.17      8.50 o
   1  13   5       10.54       26.81      8.65 o
   2  13   5      193.71      193.70     21.47 o
   3  13   5       13.38       13.84      6.55 o
   4  13   5        7.78       16.20      4.78 o
   5  13   5       28.03       17.69      4.38 o
   6  13   5       49.00       46.14      7.85 o
   7  13   5       77.38       71.50     10.69 o
   8  13   5        0.41       11.48      8.17 o
   9  13   5      108.64      109.73     14.88 o
  10  13   5       21.08       21.87      5.46 o
  -9  14   5        0.59       18.89     10.67 o
  -8  14   5        0.02       19.08     16.62 o
  -7  14   5       89.85       80.95     15.31 o
  -6  14   5        1.13        7.60     12.50 o
  -5  14   5      144.79      155.49     15.35 o
  -4  14   5        0.48       -0.18     10.93 o
  -3  14   5       10.80        7.84     13.52 o
  -2  14   5      186.09      185.39     20.74 o
  -1  14   5      441.68      482.45     33.93 o
   0  14   5       51.48       43.03     14.65 o
   1  14   5       26.10       14.01      8.16 o
   2  14   5       44.46       43.96      7.66 o
   3  14   5       11.04       24.88     13.43 o
   4  14   5      331.66      344.93     26.18 o
   5  14   5      119.92      107.51     13.13 o
   6  14   5        5.78       16.08      6.82 o
   7  14   5       62.59       56.55     16.37 o
   8  14   5       10.87       11.16      5.96 o
   9  14   5       61.31       37.34     15.18 o
  -8  15   5      111.27       96.82     19.73 o
  -7  15   5        1.34       15.58     16.90 o
  -6  15   5       25.82       27.95      7.57 o
  -5  15   5      224.56      260.10     21.11 o
  -4  15   5       31.96       22.22      7.41 o
  -3  15   5        0.01        4.58     12.85 o
  -2  15   5       25.06       13.97      7.54 o
  -1  15   5      175.39      173.26     18.06 o
   0  15   5       28.45       46.16      8.49 o
   1  15   5       62.89       41.52      7.33 o
   2  15   5       11.60        1.35     10.79 o
   3  15   5       28.93       25.59     14.19 o
   4  15   5       35.17       30.92      7.94 o
   5  15   5      168.85      163.45     20.38 o
   6  15   5       98.14       93.43     20.27 o
   7  15   5       32.99       46.39     21.18 o
  -6  16   5       16.74       17.98      7.03 o
  -5  16   5       68.30       54.25      9.17 o
  -4  16   5        0.44       32.55     11.49 o
  -3  16   5       13.64       18.44      6.41 o
  -2  16   5       68.77       47.04     18.50 o
  -1  16   5       32.90       28.21      6.90 o
   0  16   5       14.28       23.30     12.67 o
   1  16   5       11.95       26.00      7.13 o
   2  16   5        1.61       16.11      8.71 o
   3  16   5       36.53       36.84      8.84 o
   4  16   5       83.55       95.92     21.62 o
   5  16   5      231.45      280.03     36.87 o
   6  16   5       80.38       98.83     15.42 o
  -4  17   5      128.47      126.59     22.97 o
  -3  17   5       26.21       25.04     11.17 o
  -2  17   5        0.11       30.27      7.95 o
  -1  17   5       66.05       77.52     13.34 o
   0  17   5       53.24       47.50      9.49 o
   1  17   5       10.35       20.64      9.14 o
   2  17   5       25.97       41.60     25.37 o
   3  17   5       23.61       21.60     10.02 o
   4  17   5        2.98        1.62     21.46 o
 -14   0   6       36.27       29.07      9.83 o
 -12   0   6      113.77       99.74     25.32 o
 -10   0   6      372.01      491.54     54.33 o
  -8   0   6     1446.76     1480.47     94.09 o
  -6   0   6     1720.53     1837.21     63.93 o
  -4   0   6     1239.26     1171.93     44.83 o
  -2   0   6      911.87      711.03     24.14 o
   0   0   6     3709.46     3727.78     36.77 o
   2   0   6    16680.79    16356.28    127.28 o
   4   0   6    10776.32    12013.48    178.78 o
   6   0   6     1763.21     1675.67     45.43 o
   8   0   6     4127.97     3937.14     74.24 o
  10   0   6      265.03      356.16     79.31 o
  12   0   6      371.53      320.71     93.12 o
  14   0   6       82.40      164.22     32.44 o
 -14   1   6       11.37       13.47      8.21 o
 -13   1   6      414.25      378.03     32.26 o
 -12   1   6      242.20      214.58     27.04 o
 -11   1   6       66.14       43.74     11.17 o
 -10   1   6       41.94       23.14      8.07 o
  -9   1   6       16.90        7.45      5.55 o
  -8   1   6      253.93      212.65     24.60 o
  -7   1   6        2.70       36.13     16.29 o
  -6   1   6     1981.70     2141.14     36.36 o
  -5   1   6     8313.75     9314.32    143.32 o
  -4   1   6     3733.93     3775.82     44.17 o
  -3   1   6     5026.20     4863.44    132.99 o
  -2   1   6     1946.22     1895.50     39.99 o
  -1   1   6    11225.49    11021.40    140.79 o
   0   1   6       33.86       34.57      6.26 o
   1   1   6     1302.47     1059.44     11.65 o
   2   1   6     1320.76     1339.13     18.78 o
   3   1   6      502.44      371.51     13.49 o
   4   1   6      166.10      170.21     10.16 o
   5   1   6     3610.98     4020.80     47.13 o
   6   1   6     1904.27     1978.19     39.09 o
   7   1   6        0.32        8.61      1.97 o
   8   1   6       17.30        9.59      3.87 o
   9   1   6      163.73      140.03     15.86 o
  10   1   6      102.47      114.83     17.80 o
  11   1   6       81.02       77.09     14.41 o
  12   1   6        0.11       11.16      4.16 o
  13   1   6       16.04       16.82      5.08 o
  14   1   6       23.23       16.55     15.24 o
 -14   2   6        0.72       35.50     11.68 o
 -13   2   6       21.48       16.50      6.30 o
 -12   2   6      347.47      304.05     33.02 o
 -11   2   6        4.89       13.16     17.24 o
 -10   2   6      550.13      473.26     35.66 o
  -9   2   6      379.04      458.52     32.70 o
  -8   2   6      693.79      791.75     51.99 o
  -7   2   6       73.37       85.66     21.04 o
  -6   2   6      343.12      359.70     36.51 o
  -5   2   6       28.67       20.53      4.77 o
  -4   2   6        0.44        2.44      4.33 o
  -3   2   6     1786.46     1780.41     25.33 o
  -2   2   6     1531.96     1559.17     26.10 o
  -1   2   6     1084.19      893.65     28.86 o
   0   2   6     8271.91     8355.38     58.88 o
   1   2   6     1327.72     1331.25     13.26 o
   2   2   6       12.03       15.55      2.38 o
   3   2   6     1289.49     1169.86     16.83 o
   4   2   6     1469.42     1747.61     25.55 o
   5   2   6      146.68      167.27     10.91 o
   6   2   6     1152.20     1336.87     19.26 o
   7   2   6      188.36      155.86     12.57 o
   8   2   6      543.80      564.63     34.90 o
   9   2   6       28.51       27.07      9.06 o
  10   2   6      238.93      217.92     37.62 o
  11   2   6      933.15      915.88     39.41 o
  12   2   6      120.90      116.83     14.83 o
  13   2   6      109.96      142.59     15.08 o
  14   2   6        2.23       17.87      6.30 o
 -14   3   6       66.14       70.19     20.91 o
 -13   3   6      465.46      419.42     34.40 o
 -12   3   6        0.73       14.27      7.66 o
 -11   3   6       75.21      118.70     46.18 o
 -10   3   6      201.50      159.42     22.49 o
  -9   3   6      164.83      177.03     17.68 o
  -8   3   6      551.63      521.66     27.78 o
  -7   3   6      666.45      675.31     29.87 o
  -6   3   6     3360.53     3617.58    161.50 o
  -5   3   6     1177.88     1272.73     39.88 o
  -4   3   6     1458.71     1418.01     34.77 o
  -3   3   6      951.61      807.09     20.34 o
  -2   3   6       14.15       36.73      6.52 o
  -1   3   6     2286.59     2282.11     38.27 o
   0   3   6      783.11      742.42     12.07 o
   1   3   6        0.49        5.57      2.49 o
   2   3   6      125.24      160.73      8.06 o
   3   3   6     1004.59      948.74     16.58 o
   4   3   6      210.66      244.20     12.14 o
   5   3   6     1019.22      925.65     18.63 o
   6   3   6       40.77       42.57      7.12 o
   7   3   6        1.93        2.74      5.60 o
   8   3   6      148.93      161.61     17.71 o
   9   3   6       76.38       50.66     11.50 o
  10   3   6      259.29      264.52     19.91 o
  11   3   6     1063.15     1050.90     24.72 o
  12   3   6      122.41      171.37     23.26 o
  13   3   6      639.44      660.16     53.15 o
  14   3   6      417.25      417.32     43.80 o
 -14   4   6      242.39      180.21     28.73 o
 -13   4   6       64.20       42.34     16.97 o
 -12   4   6        9.40       18.65      8.30 o
 -11   4   6      503.33      455.73     40.21 o
 -10   4   6       19.94       33.24      5.70 o
  -9   4   6      572.97      582.97     25.01 o
  -8   4   6      120.72      127.58     22.96 o
  -7   4   6      382.89      457.40     29.81 o
  -6   4   6      528.67      581.35     41.91 o
  -5   4   6      553.80      599.07     24.90 o
  -4   4   6       31.38       26.66      6.95 o
  -3   4   6      132.24      228.44     15.89 o
  -2   4   6     1960.92     1879.92     38.89 o
  -1   4   6     1730.49     1397.10    117.53 o
   0   4   6     6579.43     6662.50     49.84 o
   1   4   6     2357.30     2279.74     22.83 o
   2   4   6      335.94      363.96     14.00 o
   3   4   6       67.08      117.35      6.65 o
   4   4   6    13574.28    15068.10    245.59 o
   5   4   6     2662.53     2652.05     32.07 o
   6   4   6     4077.79     4933.92     71.26 o
   7   4   6      219.55      254.79     26.29 o
   8   4   6       27.42       20.66     10.50 o
   9   4   6     1326.25     1350.56     51.38 o
  10   4   6        0.00        7.34      8.53 o
  11   4   6        6.91       11.90     13.31 o
  12   4   6     3201.69     3531.60    173.46 o
  13   4   6      307.95      326.03     33.55 o
  14   4   6      375.55      368.05     56.77 o
 -14   5   6      132.52      122.13     23.14 o
 -13   5   6       93.14       80.31     19.59 o
 -12   5   6      249.86      247.16     29.28 o
 -11   5   6        8.82       12.86      5.42 o
 -10   5   6      197.30      177.29     17.57 o
  -9   5   6      797.29      636.18     30.96 o
  -8   5   6      433.57      396.28     34.08 o
  -7   5   6      150.56      182.23     22.75 o
  -6   5   6      855.14      925.36     92.48 o
  -5   5   6     1659.63     1615.89    126.01 o
  -4   5   6      680.59      607.86     24.84 o
  -3   5   6      100.36      148.29     15.19 o
  -2   5   6       72.61      120.04     12.97 o
  -1   5   6     3040.31     3403.15     41.33 o
   0   5   6     1045.19     1172.20     19.70 o
   1   5   6      195.83      168.24     10.62 o
   2   5   6     1920.14     2015.35     19.36 o
   3   5   6      218.23      236.72     11.67 o
   4   5   6     5289.99     5714.40     48.28 o
   5   5   6      638.28      592.65     47.40 o
   6   5   6      136.50      173.38     14.04 o
   7   5   6      101.80      131.14     14.87 o
   8   5   6       14.73       22.06      7.76 o
   9   5   6      395.90      421.79     30.44 o
  10   5   6     1025.26     1121.25     35.08 o
  11   5   6     1394.29     1466.73     52.00 o
  12   5   6     1590.70     1767.34     80.94 o
  13   5   6      175.37      188.83     19.58 o
  14   5   6      262.05      292.46     40.90 o
 -14   6   6       86.83      107.39     26.03 o
 -13   6   6       74.19       32.98     16.39 o
 -12   6   6        9.32       27.95      7.45 o
 -11   6   6      721.21      668.76     43.89 o
 -10   6   6      369.09      334.95     28.85 o
  -9   6   6      463.60      406.66     38.24 o
  -8   6   6      379.56      424.40     30.73 o
  -7   6   6      665.52      706.31     47.60 o
  -6   6   6     1644.45     1672.63     45.83 o
  -5   6   6      226.33      248.11     20.96 o
  -4   6   6      347.05      373.55     20.62 o
  -3   6   6     2428.04     2355.68     43.47 o
  -2   6   6      307.93      295.51     46.43 o
  -1   6   6     3373.91     3251.55     44.20 o
   0   6   6      726.87      662.26     86.94 o
   1   6   6     3746.47     3774.13     66.60 o
   2   6   6     3969.83     4255.07     39.32 o
   3   6   6      103.26       98.67      6.30 o
   4   6   6       43.07       18.93      3.08 o
   5   6   6       45.75       40.75      9.33 o
   6   6   6       30.12       51.00      8.28 o
   7   6   6      311.69      356.25     24.89 o
   8   6   6      299.56      330.47     26.15 o
   9   6   6     1002.79      965.89     57.75 o
  10   6   6        0.97       17.91      5.41 o
  11   6   6       18.91       29.00      9.87 o
  12   6   6       15.12       19.95      5.81 o
  13   6   6       37.16       40.54      8.51 o
 -13   7   6        0.03       18.92      5.63 o
 -12   7   6      130.34      124.92     17.34 o
 -11   7   6       36.95       36.70     14.10 o
 -10   7   6      221.44      201.66     29.04 o
  -9   7   6      588.87      543.01     35.14 o
  -8   7   6        5.91        3.49     11.64 o
  -7   7   6     1725.32     1799.13     44.32 o
  -6   7   6     1556.77     1634.80     96.77 o
  -5   7   6       15.69       25.65      7.51 o
  -4   7   6      403.14      400.75     26.81 o
  -3   7   6      437.28      546.89     35.54 o
  -2   7   6     2868.07     2882.04     74.48 o
  -1   7   6       26.79       30.03     20.95 o
   0   7   6       63.38       53.13      8.39 o
   1   7   6     1766.24     1823.41     31.32 o
   2   7   6     1572.43     1590.68     22.11 o
   3   7   6      203.58      218.23     12.79 o
   4   7   6        4.70       17.12      4.90 o
   5   7   6      824.87      906.82     21.11 o
   6   7   6      307.09      291.15     29.41 o
   7   7   6       13.55       16.66      6.96 o
   8   7   6      212.46      226.76     21.10 o
   9   7   6       19.80       13.29      5.13 o
  10   7   6      273.65      277.57     32.25 o
  11   7   6      624.29      682.48     48.29 o
  12   7   6       62.94       78.81     11.95 o
  13   7   6       86.76       87.09     13.38 o
 -13   8   6        2.91       13.32      7.92 o
 -12   8   6        8.13       15.70      6.80 o
 -11   8   6      205.52      205.82     26.75 o
 -10   8   6       59.65       40.50      7.81 o
  -9   8   6      250.13      224.24     22.39 o
  -8   8   6      304.43      307.17     30.64 o
  -7   8   6     2361.17     2196.52     80.04 o
  -6   8   6     3083.33     3149.92    134.97 o
  -5   8   6     1651.52     1530.79     59.19 o
  -4   8   6      648.59      564.26     58.68 o
  -3   8   6      501.92      647.63     45.71 o
  -2   8   6      442.67      545.02     41.88 o
  -1   8   6     2505.66     2605.23     46.61 o
   0   8   6     1041.38     1139.59     21.07 o
   1   8   6     2292.69     2266.63     43.63 o
   2   8   6        7.01       12.32      3.45 o
   3   8   6      556.36      508.38     21.65 o
   4   8   6       65.29       55.73      6.34 o
   5   8   6       53.83       64.35      9.83 o
   6   8   6      512.66      608.78     34.45 o
   7   8   6      781.00      841.56     34.64 o
   8   8   6      278.66      279.13     21.35 o
   9   8   6      164.15      186.83     16.31 o
  10   8   6       38.78       35.63      7.46 o
  11   8   6      279.57      278.54     27.43 o
  12   8   6       60.60       84.62     17.23 o
  13   8   6      156.90      153.25     22.44 o
 -12   9   6       66.83       66.30     13.42 o
 -11   9   6      261.47      254.56     24.21 o
 -10   9   6       68.27       42.37      6.39 o
  -9   9   6      462.19      446.63     39.35 o
  -8   9   6      150.01      151.87     18.73 o
  -7   9   6     3323.58     3511.84     75.22 o
  -6   9   6     5609.19     5670.16     99.89 o
  -5   9   6     3667.96     3628.26     47.63 o
  -4   9   6      732.63      813.49     42.62 o
  -3   9   6      107.99      144.00     24.93 o
  -2   9   6      795.94      921.63     77.56 o
  -1   9   6      699.86      732.51     47.89 o
   0   9   6      112.67      172.91     17.21 o
   1   9   6     4255.56     4745.80     72.41 o
   2   9   6     1110.97     1252.31     41.05 o
   3   9   6      870.68      969.37     20.75 o
   4   9   6       28.26       35.71      4.58 o
   5   9   6      938.77      960.03     60.78 o
   6   9   6      232.30      218.81     17.68 o
   7   9   6      291.78      332.38     27.57 o
   8   9   6      143.80      168.24     17.15 o
   9   9   6      204.08      183.84     17.02 o
  10   9   6       19.08       17.30      6.20 o
  11   9   6      122.44      128.60     21.42 o
  12   9   6        5.58       26.74      6.60 o
 -12  10   6       28.28       13.05      9.14 o
 -11  10   6      301.72      242.81     24.08 o
 -10  10   6       52.18       41.28      8.49 o
  -9  10   6       44.13       41.34      5.60 o
  -8  10   6     1169.41     1264.41     36.15 o
  -7  10   6      258.46      225.68     22.95 o
  -6  10   6      740.48      724.06     36.18 o
  -5  10   6       59.89       42.73     14.70 o
  -4  10   6      375.33      350.46     37.66 o
  -3  10   6      450.94      561.13     85.97 o
  -2  10   6     1837.07     2053.10    133.82 o
  -1  10   6      312.31      321.91     26.80 o
   0  10   6      191.52      165.13     14.91 o
   1  10   6     2314.24     2224.73     37.09 o
   2  10   6      671.15      590.38     29.57 o
   3  10   6      267.32      267.89     18.27 o
   4  10   6       49.65       48.19      6.39 o
   5  10   6      212.74      188.67     15.67 o
   6  10   6       17.49       15.89      5.55 o
   7  10   6      112.20      127.29     12.81 o
   8  10   6       68.79       64.03     11.07 o
   9  10   6       16.35       18.85      7.57 o
  10  10   6       65.71       65.01     10.45 o
  11  10   6        0.07       20.56      6.45 o
  12  10   6        1.05       20.57      6.42 o
 -11  11   6        9.89       22.04      5.80 o
 -10  11   6       34.31       23.06      7.45 o
  -9  11   6      424.79      419.70     39.16 o
  -8  11   6      679.38      582.04     45.96 o
  -7  11   6      893.25      844.31     27.99 o
  -6  11   6      125.68      128.45     22.39 o
  -5  11   6      281.80      286.35     28.26 o
  -4  11   6      274.00      308.22     50.66 o
  -3  11   6      512.65      540.58     31.07 o
  -2  11   6      500.76      511.03     40.89 o
  -1  11   6      392.93      357.30     26.76 o
   0  11   6     2728.53     2744.13     69.68 o
   1  11   6     3341.58     3536.56     68.89 o
   2  11   6     2169.29     2044.91     82.78 o
   3  11   6      131.66      118.18     11.87 o
   4  11   6       13.19       10.03      3.46 o
   5  11   6      515.72      484.26     30.22 o
   6  11   6     1017.86     1022.76     34.24 o
   7  11   6      192.91      165.61     23.84 o
   8  11   6      197.80      191.59     18.40 o
   9  11   6       69.71       74.09      9.99 o
  10  11   6       36.36       26.50      7.13 o
  11  11   6        9.12        0.42      6.01 o
 -10  12   6      153.67      150.24     23.58 o
  -9  12   6      243.26      262.32     25.91 o
  -8  12   6       55.79       50.02     10.79 o
  -7  12   6        7.82       14.24      7.75 o
  -6  12   6      415.26      399.21     38.93 o
  -5  12   6     1284.63     1360.08     65.12 o
  -4  12   6       46.24       49.87     12.94 o
  -3  12   6       14.82        7.43     13.81 o
  -2  12   6     1764.21     1809.17     51.19 o
  -1  12   6      737.11      658.33     34.19 o
   0  12   6       19.27       18.18      5.65 o
   1  12   6        3.19      -10.86      7.37 o
   2  12   6      756.98      505.19      8.83 o
   3  12   6      584.81      475.37     24.57 o
   4  12   6      108.51      117.85     10.59 o
   5  12   6      231.04      245.99     22.36 o
   6  12   6      121.02      101.27     11.33 o
   7  12   6      114.20      138.86     14.37 o
   8  12   6      227.58      223.62     24.45 o
   9  12   6       88.55       76.82     11.26 o
  10  12   6        3.91       14.44      5.51 o
 -10  13   6       78.09      104.71     22.23 o
  -9  13   6        0.59       13.56      6.63 o
  -8  13   6       11.46       29.82      8.27 o
  -7  13   6      607.76      664.61     40.47 o
  -6  13   6       57.01       47.31     11.86 o
  -5  13   6      159.63      144.96     19.76 o
  -4  13   6       80.25      108.10     19.05 o
  -3  13   6      156.24      166.68     15.39 o
  -2  13   6       17.66       20.74      8.62 o
  -1  13   6       11.51       13.08      8.41 o
   0  13   6      222.99      242.93     20.36 o
   1  13   6       21.96       30.55      7.89 o
   2  13   6      308.10      307.54     24.89 o
   3  13   6      263.28      203.00     22.96 o
   4  13   6       13.28       12.51      4.36 o
   5  13   6        3.98        8.29      5.56 o
   6  13   6      140.92      121.00     21.90 o
   7  13   6       30.27       25.84      5.40 o
   8  13   6        0.10       16.88      6.35 o
   9  13   6      120.16      118.80     13.53 o
  -9  14   6       15.14       -0.74     17.70 o
  -8  14   6       92.62       88.68     20.15 o
  -7  14   6       36.58       15.35     10.46 o
  -6  14   6      163.56      158.39     17.05 o
  -5  14   6      147.70      157.16     16.73 o
  -4  14   6        0.06       20.63     17.99 o
  -3  14   6       26.68       23.83     14.08 o
  -2  14   6        5.23       13.32     11.99 o
  -1  14   6      162.38      156.54     16.42 o
   0  14   6     1076.69     1063.51     49.74 o
   1  14   6       20.23       19.35      9.42 o
   2  14   6      216.33      227.49     25.94 o
   3  14   6       17.33       33.45      7.77 o
   4  14   6     1400.11     1375.22     68.40 o
   5  14   6       52.62       33.61     13.36 o
   6  14   6      387.42      329.06     42.61 o
   7  14   6       12.21       11.25      5.46 o
   8  14   6       17.54        5.07     16.75 o
  -7  15   6       85.76       62.53     10.35 o
  -6  15   6       34.29       35.90      9.03 o
  -5  15   6       11.08       29.94      7.65 o
  -4  15   6        1.34        0.77      5.78 o
  -3  15   6       61.71       34.39     12.02 o
  -2  15   6      465.20      459.29     40.03 o
  -1  15   6      160.37      127.13     18.00 o
   0  15   6      216.33      150.70     20.32 o
   1  15   6        0.01        6.09     11.03 o
   2  15   6      372.79      350.74     31.49 o
   3  15   6      137.54       99.07     16.65 o
   4  15   6       57.64       28.76      8.30 o
   5  15   6      892.83      786.74     70.51 o
   6  15   6     1889.76     1971.23    120.04 o
   7  15   6     1105.41     1124.21     72.74 o
  -6  16   6      152.82      125.35     16.11 o
  -5  16   6        2.63       23.58     13.43 o
  -4  16   6      449.09      460.78     42.35 o
  -3  16   6        3.65        4.19     15.02 o
  -2  16   6        5.51       14.11      8.57 o
  -1  16   6        9.01       21.72      6.64 o
   0  16   6      326.61      342.84     32.86 o
   1  16   6       10.41        9.87      5.60 o
   2  16   6      464.15      433.26     39.92 o
   3  16   6      134.03      159.98     17.47 o
   4  16   6       35.59       38.74     17.88 o
   5  16   6        0.03       12.17      7.72 o
  -3  17   6      123.77      148.24     15.87 o
  -2  17   6        7.42       19.54      9.32 o
  -1  17   6        1.30       20.64      7.00 o
   0  17   6        4.00       19.00      7.59 o
   1  17   6        5.81       16.27     11.44 o
   2  17   6        4.60       15.76     12.96 o
   3  17   6      145.86       74.98     13.88 o
 -13   0   7      179.46      159.50     24.86 o
 -11   0   7     1245.24     1234.14     69.51 o
  -9   0   7      150.96      201.14     33.62 o
  -7   0   7      145.80      140.89     24.51 o
  -5   0   7     2251.30     2423.18     60.07 o
  -3   0   7       42.14       40.62      8.01 o
  -1   0   7       40.15       75.99     13.25 o
   1   0   7       56.68       60.04      5.69 o
   3   0   7       29.60       40.53      3.97 o
   5   0   7       98.48      100.98     22.17 o
   7   0   7      260.45      277.53     31.25 o
   9   0   7      744.46      678.36     41.04 o
  11   0   7       90.16       74.85     19.51 o
  13   0   7      137.22      170.19     27.52 o
 -14   1   7       24.69       38.42      9.52 o
 -13   1   7       51.09       42.11     10.55 o
 -12   1   7        4.56       13.55     20.29 o
 -11   1   7        9.63        8.98      4.54 o
 -10   1   7       92.33       90.94     12.68 o
  -9   1   7       20.98       42.74     11.83 o
  -8   1   7      300.22      351.20     29.17 o
  -7   1   7      228.84      255.34     23.70 o
  -6   1   7        2.07       -0.08      4.97 o
  -5   1   7       95.88       95.09     10.60 o
  -4   1   7      806.80      776.04     13.51 o
  -3   1   7      629.66      559.71     30.94 o
  -2   1   7        3.55        4.61      4.69 o
  -1   1   7        0.01        2.75      1.46 o
   0   1   7      214.08      189.57     12.29 o
   1   1   7      376.59      314.53      7.34 o
   2   1   7       43.84       36.26      2.49 o
   3   1   7       69.13       71.79      4.32 o
   4   1   7      901.62      915.13     15.52 o
   5   1   7      237.47      210.92     12.97 o
   6   1   7      324.00      299.61     25.48 o
   7   1   7      358.16      353.05     22.70 o
   8   1   7      189.61      197.21     27.27 o
   9   1   7       85.16       90.00     11.14 o
  10   1   7      708.41      606.09     60.48 o
  11   1   7       18.16       15.00      4.63 o
  12   1   7        0.68       18.61      6.38 o
  13   1   7        0.58       11.27      5.90 o
  14   1   7       31.66       67.93     15.41 o
 -14   2   7       12.27       24.82      7.40 o
 -13   2   7      180.24      148.43     18.57 o
 -12   2   7        2.41       11.27     13.39 o
 -11   2   7      679.77      689.74     30.64 o
 -10   2   7      435.02      436.83     37.53 o
  -9   2   7      534.55      614.51     50.55 o
  -8   2   7       50.65       60.60     10.04 o
  -7   2   7      680.13      764.16     44.32 o
  -6   2   7      108.48       86.09      9.32 o
  -5   2   7       98.66      107.40     11.48 o
  -4   2   7      326.33      366.13     27.46 o
  -3   2   7       91.42      133.75     18.50 o
  -2   2   7      469.27      435.17     18.40 o
  -1   2   7       18.03       21.60      5.64 o
   0   2   7       25.01       33.71      7.62 o
   1   2   7      723.95      723.73     12.17 o
   2   2   7       16.61       23.15      2.95 o
   3   2   7      769.26      778.21     13.57 o
   4   2   7     2487.80     2553.28     50.05 o
   5   2   7     2332.60     2367.98     36.41 o
   6   2   7      445.01      463.91     28.44 o
   7   2   7        8.65       11.75      6.11 o
   8   2   7       32.65       30.50      6.63 o
   9   2   7      668.95      588.21     29.21 o
  10   2   7       29.69       26.51      7.75 o
  11   2   7       56.96       67.40     15.64 o
  12   2   7       51.65       58.32     12.49 o
  13   2   7        4.63       21.25      5.92 o
  14   2   7       43.26       42.10     41.33 o
 -14   3   7       34.08       38.58      8.84 o
 -13   3   7       83.96       55.51     13.14 o
 -12   3   7        5.93        1.98     26.58 o
 -11   3   7        4.82        8.86      7.28 o
 -10   3   7      219.64      240.31     22.96 o
  -9   3   7     1520.53     1586.08     49.24 o
  -8   3   7     1396.78     1399.94     50.04 o
  -7   3   7      585.41      601.22     35.08 o
  -6   3   7       62.27       66.03      7.80 o
  -5   3   7       37.71       34.51      6.38 o
  -4   3   7     3575.32     3464.41     52.28 o
  -3   3   7       22.84       42.69     10.99 o
  -2   3   7      172.58      186.69     17.26 o
  -1   3   7     3102.69     2996.83     83.48 o
   0   3   7      104.14       75.97      7.41 o
   1   3   7       78.20       75.07      6.06 o
   2   3   7      678.66      684.24     13.53 o
   3   3   7      230.68      253.28     10.18 o
   4   3   7       15.99       20.43      2.28 o
   5   3   7      303.57      342.94     13.84 o
   6   3   7        4.71        5.56      9.20 o
   7   3   7      463.88      504.90     33.48 o
   8   3   7       90.24      101.93     13.68 o
   9   3   7      644.21      693.98     44.70 o
  10   3   7      262.46      285.91     20.87 o
  11   3   7      138.50      161.36     17.41 o
  12   3   7      200.92      242.47     21.85 o
  13   3   7      141.18      173.01     21.40 o
  14   3   7      212.61      182.09     22.06 o
 -14   4   7       78.86       60.09     12.52 o
 -13   4   7      184.61      139.86     17.71 o
 -12   4   7        5.16       18.99      8.41 o
 -11   4   7       13.36       32.18     19.94 o
 -10   4   7      181.34      228.36     34.34 o
  -9   4   7     1107.83     1187.64     39.00 o
  -8   4   7     3196.13     3165.84    130.40 o
  -7   4   7     2384.42     2429.86     62.20 o
  -6   4   7      131.98      137.76     18.32 o
  -5   4   7     1432.05     1487.61     47.54 o
  -4   4   7     1279.89     1354.72     30.30 o
  -3   4   7     4294.92     4149.67     60.14 o
  -2   4   7     1012.28     1068.79     37.42 o
  -1   4   7     4585.85     4612.14     65.08 o
   0   4   7      226.23      218.18     20.84 o
   1   4   7      158.13      183.58     11.16 o
   2   4   7      490.31      460.04     14.20 o
   3   4   7     1642.30     1594.74     21.36 o
   4   4   7       19.27       10.70      2.60 o
   5   4   7     2173.25     2224.44     24.16 o
   6   4   7      300.79      311.90     23.41 o
   7   4   7       73.74       67.08      9.79 o
   8   4   7       68.03       81.01     11.54 o
   9   4   7      294.49      278.53     26.39 o
  10   4   7        0.36        7.74      5.08 o
  11   4   7      213.43      241.24     25.08 o
  12   4   7      233.95      246.50     20.37 o
  13   4   7      568.57      603.58     53.13 o
  14   4   7       43.67       71.76     28.08 o
 -14   5   7       10.58       35.87     11.27 o
 -13   5   7        7.08       18.36      6.99 o
 -12   5   7      143.62      137.06     19.49 o
 -11   5   7      130.74      144.71     18.23 o
 -10   5   7      674.72      672.57     53.63 o
  -9   5   7      520.63      558.23     34.10 o
  -8   5   7      657.78      658.42     71.34 o
  -7   5   7        3.47       23.33      8.15 o
  -6   5   7     1191.10     1175.65     56.66 o
  -5   5   7      100.99       82.34     12.45 o
  -4   5   7      419.76      455.74     30.38 o
  -3   5   7      115.97      218.67     44.06 o
  -2   5   7       65.03       78.63      9.51 o
  -1   5   7     2866.83     2940.39     39.76 o
   0   5   7       74.08       50.65      9.70 o
   1   5   7      800.99      760.84     20.94 o
   2   5   7     1702.79     1692.35     21.32 o
   3   5   7       50.28       68.08      5.22 o
   4   5   7      328.76      300.15     15.40 o
   5   5   7      351.34      368.34     24.61 o
   6   5   7      704.20      728.04     54.91 o
   7   5   7      315.89      356.62     26.70 o
   8   5   7       71.27       63.28     11.12 o
   9   5   7        9.30        7.69      8.99 o
  10   5   7      284.25      317.66     31.30 o
  11   5   7       25.69       24.30      5.85 o
  12   5   7       74.47       86.68     12.87 o
  13   5   7        0.60       17.76      6.46 o
 -13   6   7       18.21       41.83     11.57 o
 -12   6   7       22.66       29.91     12.91 o
 -11   6   7       20.15       21.53      6.08 o
 -10   6   7      163.25      156.05     22.24 o
  -9   6   7      226.31      237.56     23.54 o
  -8   6   7      165.93      171.76     24.28 o
  -7   6   7      304.86      345.29     29.89 o
  -6   6   7      407.49      408.19     45.28 o
  -5   6   7       13.77       31.60     10.37 o
  -4   6   7      289.06      299.93     18.72 o
  -3   6   7     3001.01     2835.33     48.41 o
  -2   6   7     1219.46     1048.31     28.50 o
  -1   6   7       49.84       56.60     14.20 o
   0   6   7      355.78      321.90     38.40 o
   1   6   7      293.11      296.80     17.98 o
   2   6   7      810.05      799.16     17.22 o
   3   6   7      687.76      656.13     25.72 o
   4   6   7        7.06        7.50      2.52 o
   5   6   7      213.57      232.35     12.91 o
   6   6   7       80.39      106.82     13.40 o
   7   6   7      102.03      103.04     13.49 o
   8   6   7       18.15       12.26      6.10 o
   9   6   7      132.77      157.80     13.48 o
  10   6   7      231.65      240.56     23.78 o
  11   6   7       20.90       20.87     10.08 o
  12   6   7        0.74       10.51      5.48 o
  13   6   7       25.50       23.88      9.53 o
 -13   7   7       10.97       21.65      5.91 o
 -12   7   7       47.52       34.98     11.97 o
 -11   7   7        6.56        3.87      6.43 o
 -10   7   7        1.11        7.36      4.76 o
  -9   7   7      637.65      604.93     77.44 o
  -8   7   7      212.23      180.23     61.25 o
  -7   7   7      648.83      653.03     36.61 o
  -6   7   7      228.52      212.14     64.63 o
  -5   7   7       50.88       45.76     10.65 o
  -4   7   7     1022.89     1009.18     39.30 o
  -3   7   7       25.19       15.42     10.26 o
  -2   7   7      692.33      653.32     21.02 o
  -1   7   7      553.47      546.46     23.46 o
   0   7   7        5.51        6.06      5.94 o
   1   7   7      585.67      530.08     11.95 o
   2   7   7      463.91      477.88     13.87 o
   3   7   7      370.62      386.26     14.61 o
   4   7   7      512.05      561.41     23.30 o
   5   7   7        0.04        8.98      3.55 o
   6   7   7        0.72       20.10      9.32 o
   7   7   7       56.96       47.41      7.29 o
   8   7   7      218.02      216.26     21.75 o
   9   7   7      105.46      101.50     13.96 o
  10   7   7        4.11       21.89      6.98 o
  11   7   7       42.87       38.45     11.59 o
  12   7   7      153.20      137.83     15.34 o
  13   7   7        0.58       22.91      6.21 o
 -13   8   7      463.48      464.82     34.57 o
 -12   8   7       26.82       30.99      8.05 o
 -11   8   7       26.08       25.12      7.44 o
 -10   8   7      313.76      295.53     36.54 o
  -9   8   7       60.11       77.65     18.23 o
  -8   8   7       13.43        2.84     29.89 o
  -7   8   7     1244.40     1245.48     37.49 o
  -6   8   7       75.74       99.31     16.12 o
  -5   8   7      295.27      329.05     44.22 o
  -4   8   7       64.11       47.93     10.41 o
  -3   8   7      798.43      657.92     71.29 o
  -2   8   7       27.45       38.23     15.66 o
  -1   8   7       29.20       32.75     16.08 o
   0   8   7      506.39      564.46     31.71 o
   1   8   7        8.02       20.18      5.36 o
   2   8   7      706.17      658.74     23.37 o
   3   8   7      566.23      563.49     22.92 o
   4   8   7       16.79       30.24      4.48 o
   5   8   7       46.38       42.53      9.90 o
   6   8   7      392.64      365.99     29.24 o
   7   8   7       50.51       42.01      7.76 o
   8   8   7       17.48       19.81      6.36 o
   9   8   7      159.91      184.64     17.02 o
  10   8   7      526.22      551.14     38.88 o
  11   8   7      237.07      222.29     21.12 o
  12   8   7        9.45       29.83     12.17 o
 -12   9   7       66.53       60.22     10.47 o
 -11   9   7       68.51       58.65     10.02 o
 -10   9   7       51.87       41.53      7.48 o
  -9   9   7        1.93        5.39      3.71 o
  -8   9   7      106.37      103.38     23.56 o
  -7   9   7      244.87      274.10     24.81 o
  -6   9   7     1124.39     1093.09     24.57 o
  -5   9   7       83.36       57.68      7.83 o
  -4   9   7       41.00       49.88     11.42 o
  -3   9   7       60.09       75.72     15.46 o
  -2   9   7       21.42       18.64     16.61 o
  -1   9   7      709.09      872.85     67.85 o
   0   9   7       71.33       84.81     12.50 o
   1   9   7      207.80      201.04     25.42 o
   2   9   7       69.06       44.67      6.40 o
   3   9   7       42.76       33.26      8.26 o
   4   9   7       74.70       64.94      7.94 o
   5   9   7      101.40      103.75     11.00 o
   6   9   7      411.38      386.13     22.59 o
   7   9   7       12.88        7.87      4.71 o
   8   9   7      174.23      173.92     15.59 o
   9   9   7      134.23      140.08     13.33 o
  10   9   7      158.99      147.14     15.08 o
  11   9   7       55.33       52.29      8.54 o
  12   9   7        5.02       20.65      7.64 o
 -12  10   7      439.84      418.09     40.39 o
 -11  10   7       41.55       45.03     10.02 o
 -10  10   7       38.47       16.35      6.12 o
  -9  10   7       98.19       82.54     18.24 o
  -8  10   7        0.28        3.33      5.01 o
  -7  10   7       56.45       43.95      8.49 o
  -6  10   7      273.69      224.08     18.49 o
  -5  10   7      107.03       64.63     16.58 o
  -4  10   7      434.67      509.31     42.74 o
  -3  10   7      197.38      179.84     24.08 o
  -2  10   7      658.60      754.76     61.87 o
  -1  10   7       23.66       26.93      7.24 o
   0  10   7      235.09      283.22     27.18 o
   1  10   7        0.02        8.72      4.98 o
   2  10   7       16.15       17.18     10.46 o
   3  10   7       43.80       41.25      5.63 o
   4  10   7       63.64       49.09      6.53 o
   5  10   7        0.09        5.68      3.85 o
   6  10   7       50.32       33.42      7.61 o
   7  10   7       99.42       92.90     11.25 o
   8  10   7       13.15       28.24      7.01 o
   9  10   7       40.14       35.98      7.83 o
  10  10   7        4.35       13.66      8.92 o
  11  10   7      200.13      180.99     27.23 o
 -11  11   7       66.89       56.17     28.56 o
 -10  11   7       52.21       42.25     11.10 o
  -9  11   7       60.46       46.18      8.44 o
  -8  11   7      141.89      140.32     16.55 o
  -7  11   7        4.93       38.38     27.47 o
  -6  11   7        0.79       14.73     14.92 o
  -5  11   7       36.83       32.58      8.98 o
  -4  11   7        4.93       17.27      8.66 o
  -3  11   7        3.02       23.91      8.29 o
  -2  11   7      123.14      121.02     18.88 o
  -1  11   7      153.88      158.06     21.29 o
   0  11   7       94.63       76.32     19.53 o
   1  11   7        0.34        3.04      5.31 o
   2  11   7        0.12        0.88      2.94 o
   3  11   7      106.16       81.07     10.05 o
   4  11   7       17.58        7.24      4.86 o
   5  11   7      259.65      215.34     23.47 o
   6  11   7        0.00       10.42      7.75 o
   7  11   7      333.50      315.40     24.99 o
   8  11   7       33.22       11.64     10.63 o
   9  11   7        0.11        2.39      7.11 o
  10  11   7       95.79       92.05     11.17 o
  11  11   7        0.44       21.64      6.45 o
 -10  12   7        2.81        9.73     16.72 o
  -9  12   7      267.28      243.68     43.22 o
  -8  12   7      158.08      147.41     30.64 o
  -7  12   7       24.69       21.93     17.18 o
  -6  12   7      143.54      126.99     14.00 o
  -5  12   7       10.75       25.85     12.00 o
  -4  12   7      216.74      218.07     22.43 o
  -3  12   7        1.88       15.87      9.63 o
  -2  12   7      113.66      113.68     20.98 o
  -1  12   7      218.53      221.06     23.05 o
   0  12   7        3.80        4.10      7.23 o
   1  12   7       93.53       95.48     13.79 o
   2  12   7       20.28        9.04      8.30 o
   3  12   7       58.48       49.79      7.44 o
   4  12   7       32.91       26.06      4.66 o
   5  12   7      251.03      221.22     21.63 o
   6  12   7        7.12        8.90      4.89 o
   7  12   7       22.33       36.24      6.40 o
   8  12   7        0.51       13.95      4.22 o
   9  12   7       85.99      116.89     15.50 o
  10  12   7       12.84       12.96      9.53 o
  -9  13   7        0.10        8.54     11.40 o
  -8  13   7       34.76       34.09     11.78 o
  -7  13   7       18.35       19.19      9.05 o
  -6  13   7      371.59      424.25     32.21 o
  -5  13   7        3.34        4.34      6.20 o
  -4  13   7       13.96       21.49      8.08 o
  -3  13   7       19.69       22.13      6.19 o
  -2  13   7        0.26        9.09     10.14 o
  -1  13   7       35.28       38.07     12.62 o
   0  13   7        2.00        6.27      6.81 o
   1  13   7        8.49       32.28     10.91 o
   2  13   7        0.01       17.78     13.53 o
   3  13   7      106.10      112.63     17.87 o
   4  13   7        0.88       14.36      7.59 o
   5  13   7       15.18       20.19     10.00 o
   6  13   7       70.69       56.93     10.26 o
   7  13   7       51.17       56.85     10.72 o
   8  13   7        1.50       16.60      4.82 o
   9  13   7       20.36       11.08      5.55 o
  -8  14   7       31.91       41.50     36.14 o
  -7  14   7        0.19        4.31      5.96 o
  -6  14   7        0.46        0.62      9.08 o
  -5  14   7       92.31      105.60     21.61 o
  -4  14   7        3.15       18.93      6.58 o
  -3  14   7      367.77      390.09     32.00 o
  -2  14   7       23.73       21.10      7.51 o
  -1  14   7        5.35       -1.60     11.17 o
   0  14   7        6.47       13.33      5.39 o
   1  14   7       85.53       80.71     16.44 o
   2  14   7       45.69       39.88      8.56 o
   3  14   7       37.15       26.49      6.87 o
   4  14   7        8.42       23.80      5.65 o
   5  14   7       45.83       51.61     11.63 o
   6  14   7       42.31       27.51      5.97 o
   7  14   7       22.93       32.90     10.48 o
   8  14   7      104.68      129.58     28.14 o
  -7  15   7      183.30      240.55     30.08 o
  -6  15   7       22.93       33.67     11.81 o
  -5  15   7       74.21       78.69     11.53 o
  -4  15   7      127.73      160.65     25.48 o
  -3  15   7       78.45      103.84     14.92 o
  -2  15   7       32.33       35.60      7.95 o
  -1  15   7      143.88      131.46     16.75 o
   0  15   7       10.21       17.96      6.05 o
   1  15   7      126.96      108.56     15.11 o
   2  15   7       63.64       40.68      8.50 o
   3  15   7        4.36       22.63      8.80 o
   4  15   7       75.33       75.83     14.48 o
   5  15   7        0.36       14.41      8.59 o
   6  15   7      450.54      445.09     40.27 o
   7  15   7       24.94       29.90     17.33 o
  -5  16   7       51.95       39.65     11.33 o
  -4  16   7      150.86      124.04     18.07 o
  -3  16   7       26.34       32.36      8.65 o
  -2  16   7      134.11      128.82     17.23 o
  -1  16   7       84.01       75.35     12.45 o
   0  16   7       30.71       29.98     10.62 o
   1  16   7      101.05      112.73     28.36 o
   2  16   7      734.04      857.65     25.03 o
   3  16   7       49.93      119.28     19.28 o
   4  16   7       15.50       15.48     15.52 o
   5  16   7       32.41       28.91      6.92 o
  -3  17   7       20.72       21.80      7.80 o
  -2  17   7       47.54       30.00      8.15 o
  -1  17   7       13.36       27.72      8.81 o
   0  17   7        6.09       19.20     12.66 o
   1  17   7       84.39       77.53     15.80 o
   2  17   7       31.40       24.65      8.78 o
 -14   0   8       35.81       43.15     17.81 o
 -12   0   8      127.36      134.80     22.45 o
 -10   0   8        9.70        6.16      6.72 o
  -8   0   8      293.01      311.91     45.16 o
  -6   0   8     5206.09     5208.12    111.08 o
  -4   0   8     1611.90     1521.93     65.57 o
  -2   0   8     7447.18     7905.80     89.29 o
   0   0   8     3064.55     3335.70     50.18 o
   2   0   8     8261.28     8451.67     63.22 o
   4   0   8     4114.01     4625.88     47.48 o
   6   0   8      441.10      430.16     55.44 o
   8   0   8       91.39       86.40     23.57 o
  10   0   8       14.03       14.72     10.43 o
  12   0   8      369.66      431.80     35.76 o
  14   0   8        3.84      -17.86     13.46 o
 -14   1   8       20.17       17.22     13.76 o
 -13   1   8       21.66       33.76      9.51 o
 -12   1   8       67.41       51.52     34.06 o
 -11   1   8      972.51      869.89     60.64 o
 -10   1   8       76.36       75.41     17.97 o
  -9   1   8       21.16        5.01     18.52 o
  -8   1   8       99.17       92.83     24.29 o
  -7   1   8      492.75      580.50     42.76 o
  -6   1   8      310.96      354.57     33.30 o
  -5   1   8      427.15      418.69     36.93 o
  -4   1   8      197.34      154.38     17.11 o
  -3   1   8       40.67       28.39      5.09 o
  -2   1   8     1030.63      984.13     21.51 o
  -1   1   8    13738.14    14172.05    310.90 o
   0   1   8     1893.97     1857.19     23.78 o
   1   1   8    17150.89    17404.86    113.94 o
   2   1   8      205.51      204.49      7.74 o
   3   1   8      189.41      183.67      6.09 o
   4   1   8      316.29      362.24     11.68 o
   5   1   8       34.44       51.62      6.47 o
   6   1   8      344.92      359.87     33.83 o
   7   1   8     2110.38     2284.10     38.85 o
   8   1   8      244.55      247.36     21.74 o
   9   1   8        6.37       13.06      4.39 o
  10   1   8      160.36      154.00     32.29 o
  11   1   8        8.60       16.44      4.42 o
  12   1   8      134.88      153.45     16.05 o
  13   1   8        3.85       13.13      8.08 o
  14   1   8       35.76       45.23     13.06 o
 -14   2   8      368.26      360.60     32.75 o
 -13   2   8        0.05       24.74      7.74 o
 -12   2   8      108.24       82.65     14.71 o
 -11   2   8      104.40      114.87     15.97 o
 -10   2   8      361.75      309.84     19.38 o
  -9   2   8       15.03       11.85     10.80 o
  -8   2   8       17.09       13.90     10.36 o
  -7   2   8      893.05      940.98     39.66 o
  -6   2   8      745.40      737.56     29.39 o
  -5   2   8     1367.04     1302.11     57.57 o
  -4   2   8     1820.87     1947.02     58.34 o
  -3   2   8     1770.85     1883.25     58.24 o
  -2   2   8     4764.53     5094.40     29.71 o
  -1   2   8     2067.55     2096.61     40.50 o
   0   2   8      420.41      461.46     14.88 o
   1   2   8       99.58       85.61      5.37 o
   2   2   8      103.69      162.30      9.02 o
   3   2   8    16129.10    16474.16     75.70 o
   4   2   8    12363.07    13166.71     83.34 o
   5   2   8      738.84      768.96     20.01 o
   6   2   8      724.26      763.74     40.61 o
   7   2   8      135.24      125.92     16.04 o
   8   2   8       88.77       67.99     15.02 o
   9   2   8      529.26      595.03     47.96 o
  10   2   8     1975.32     1936.91     60.18 o
  11   2   8       69.29       83.90     16.75 o
  12   2   8        0.60       34.67     10.50 o
  13   2   8      212.14      237.74     27.87 o
  14   2   8      774.48      910.77     82.20 o
 -14   3   8       34.51       18.53     11.40 o
 -13   3   8       44.73       31.26      8.81 o
 -12   3   8      183.73      207.93     26.98 o
 -11   3   8      508.38      508.98     40.24 o
 -10   3   8      210.60      135.81     19.89 o
  -9   3   8      635.03      665.77     53.48 o
  -8   3   8      377.50      441.08     40.81 o
  -7   3   8     4731.46     4602.22   1658.79 o
  -6   3   8        2.79       23.71      9.88 o
  -5   3   8      554.00      614.74     45.56 o
  -4   3   8     1796.65     1961.86     35.59 o
  -3   3   8      553.85      622.09     43.58 o
  -2   3   8     3951.89     4290.99     89.35 o
  -1   3   8     9924.90    10273.79   4127.65 o
   0   3   8      271.08      318.70     17.24 o
   1   3   8       31.30       33.05      3.66 o
   2   3   8       21.09       23.94      4.17 o
   3   3   8     7619.94     8341.29     49.07 o
   4   3   8    30574.90    33579.50   5449.88 o
   5   3   8    10143.65    11183.60    124.61 o
   6   3   8     1581.80     1594.16     30.10 o
   7   3   8      495.03      549.23     22.74 o
   8   3   8      419.45      478.48     28.88 o
   9   3   8       23.31       17.05      7.98 o
  10   3   8        0.38       13.60      5.34 o
  11   3   8     1089.76     1143.75     62.51 o
  12   3   8      194.78      227.76     27.38 o
  13   3   8       10.27       18.78      7.92 o
  14   3   8      374.18      448.80     37.75 o
 -14   4   8      221.51      228.34     31.60 o
 -13   4   8        0.70       -1.53     17.55 o
 -12   4   8       20.54       11.25      6.56 o
 -11   4   8        0.00        0.65     12.13 o
 -10   4   8     1543.22     1597.88     68.80 o
  -9   4   8     1226.45     1254.42     34.80 o
  -8   4   8     3505.49     3493.93     59.48 o
  -7   4   8     2732.01     2708.67     91.63 o
  -6   4   8      111.65      106.35     11.81 o
  -5   4   8       82.27       76.04      9.91 o
  -4   4   8        5.81        0.21      4.02 o
  -3   4   8     4327.53     4587.35     56.24 o
  -2   4   8      752.27      846.94     24.61 o
  -1   4   8    13236.25    14863.58    170.25 o
   0   4   8     5136.25     5755.29     70.40 o
   1   4   8      403.04      404.47     14.24 o
   2   4   8      940.20      933.85     18.43 o
   3   4   8      918.93      748.13     15.56 o
   4   4   8     2320.68     2459.50     27.51 o
   5   4   8     2232.34     2394.71     30.79 o
   6   4   8     6634.19     6934.56     70.08 o
   7   4   8       32.31       33.05      9.92 o
   8   4   8       96.56       80.66     16.76 o
   9   4   8     1016.15      964.22     22.13 o
  10   4   8      312.50      385.37     25.46 o
  11   4   8      170.07      156.78     15.72 o
  12   4   8      404.75      475.59     38.55 o
  13   4   8      400.72      449.52     40.90 o
 -14   5   8       20.77       33.50     10.74 o
 -13   5   8      141.23      110.36     23.51 o
 -12   5   8      161.16      180.42     34.57 o
 -11   5   8      224.96      185.78     20.76 o
 -10   5   8       68.74       62.23     10.94 o
  -9   5   8       82.22       92.87      9.79 o
  -8   5   8       77.16       44.48     12.67 o
  -7   5   8      342.83      369.87     30.78 o
  -6   5   8      125.50      125.41     17.71 o
  -5   5   8     1109.54     1052.84     67.94 o
  -4   5   8     1949.81     1818.16     82.57 o
  -3   5   8     2519.19     2494.51     50.45 o
  -2   5   8     2752.73     3021.89     50.94 o
  -1   5   8     2049.47     2092.86     40.47 o
   0   5   8     1080.80     1099.16     43.48 o
   1   5   8      101.99      127.97      9.08 o
   2   5   8      664.86      602.55     30.63 o
   3   5   8       63.52       48.98      5.77 o
   4   5   8        0.38        5.73      4.02 o
   5   5   8       29.23       37.95      5.23 o
   6   5   8      320.85      376.79     27.97 o
   7   5   8      386.77      413.31     28.27 o
   8   5   8       56.94       76.42     16.33 o
   9   5   8      298.87      319.62     23.97 o
  10   5   8       71.39       50.61     13.49 o
  11   5   8        3.89       15.87      9.33 o
  12   5   8       23.75       20.98      5.13 o
  13   5   8       15.34       20.11      8.82 o
 -13   6   8       52.61       45.53     10.28 o
 -12   6   8       87.58       85.99     13.33 o
 -11   6   8       19.30       10.33      6.27 o
 -10   6   8        5.22       13.18     10.05 o
  -9   6   8       56.45       52.88     14.33 o
  -8   6   8       20.79       22.26      8.03 o
  -7   6   8        6.27        6.57      8.36 o
  -6   6   8      264.94      203.47     23.98 o
  -5   6   8       46.56       60.02     10.24 o
  -4   6   8        0.18       -5.29      6.87 o
  -3   6   8      187.68      195.47     22.71 o
  -2   6   8      674.68      631.56     51.06 o
  -1   6   8      126.42      103.16     14.71 o
   0   6   8        5.80       24.84     17.87 o
   1   6   8       38.34       33.66      5.32 o
   2   6   8      662.81      672.31     17.21 o
   3   6   8       27.64       30.60      4.13 o
   4   6   8      280.28      291.97     21.67 o
   5   6   8       89.72      118.58     11.63 o
   6   6   8        7.61       10.38      3.29 o
   7   6   8        0.07        2.96     11.09 o
   8   6   8       49.36       50.24      9.57 o
   9   6   8     2847.57     2889.34     82.70 o
  10   6   8        7.71       12.93     13.43 o
  11   6   8      139.86      160.32     15.40 o
  12   6   8      288.10      316.53     28.31 o
  13   6   8       54.58       61.82     11.57 o
 -13   7   8        0.26        9.16      7.18 o
 -12   7   8       49.83       43.09     10.50 o
 -11   7   8       43.21       43.22      8.53 o
 -10   7   8       27.66       23.89      7.27 o
  -9   7   8       97.46       79.92     14.37 o
  -8   7   8      930.42      946.98     33.45 o
  -7   7   8      448.29      453.08     32.33 o
  -6   7   8      432.59      488.25     37.65 o
  -5   7   8       31.43       24.11      7.31 o
  -4   7   8      748.31      794.54     37.86 o
  -3   7   8      246.89      219.72     40.61 o
  -2   7   8     1332.50     1299.14     23.32 o
  -1   7   8      710.41      739.88     40.64 o
   0   7   8      881.55      963.94     88.01 o
   1   7   8       49.13       44.43      6.39 o
   2   7   8      373.39      411.11     12.25 o
   3   7   8     1611.83     1589.67     28.78 o
   4   7   8      206.23      204.23     16.13 o
   5   7   8       38.81       57.98      8.85 o
   6   7   8      198.51      182.86     18.03 o
   7   7   8       49.28       45.08      8.57 o
   8   7   8        0.31        8.92      6.52 o
   9   7   8      159.02      177.65     16.33 o
  10   7   8      142.13      137.40     14.45 o
  11   7   8      244.14      265.77     22.48 o
  12   7   8       86.80       74.52     13.90 o
  13   7   8       94.85      129.54     20.17 o
 -13   8   8       29.19       34.70      7.87 o
 -12   8   8      438.60      426.67     25.03 o
 -11   8   8       19.96       21.10      5.18 o
 -10   8   8      273.87      308.92     31.71 o
  -9   8   8        2.74       12.71      5.61 o
  -8   8   8       47.83       42.75     12.46 o
  -7   8   8        1.10        1.36      8.97 o
  -6   8   8      433.05      486.50     34.27 o
  -5   8   8      973.68      988.77     32.07 o
  -4   8   8       35.58       39.83     10.75 o
  -3   8   8      895.19      828.40     16.47 o
  -2   8   8      115.31      117.42     19.31 o
  -1   8   8     1644.84     1806.80     54.38 o
   0   8   8     1073.09     1138.54     25.62 o
   1   8   8        1.81        7.27      3.64 o
   2   8   8      469.29      525.93     20.86 o
   3   8   8      972.62      984.87     19.77 o
   4   8   8        0.79        6.37      8.86 o
   5   8   8      169.90      158.80     15.26 o
   6   8   8      427.27      431.11     23.93 o
   7   8   8        0.02        8.17      4.97 o
   8   8   8      236.43      246.89     20.23 o
   9   8   8      697.31      739.06     49.08 o
  10   8   8        8.70       16.74      5.62 o
  11   8   8      107.73      116.52     14.52 o
  12   8   8       54.24       36.08      7.56 o
 -12   9   8        0.04       12.77      6.82 o
 -11   9   8       11.90       15.56      6.67 o
 -10   9   8       41.90       26.62      8.83 o
  -9   9   8        3.90       13.19      8.59 o
  -8   9   8       26.12       15.86     10.92 o
  -7   9   8       32.47       25.83      7.72 o
  -6   9   8       10.48        8.53      5.32 o
  -5   9   8     1918.68     1994.20     61.36 o
  -4   9   8     1910.66     1790.98     27.96 o
  -3   9   8      969.81     1030.09     63.82 o
  -2   9   8      900.79      932.16     59.02 o
  -1   9   8      222.24      217.84     28.27 o
   0   9   8     1283.12     1287.64     67.10 o
   1   9   8     6862.80     7281.97     73.47 o
   2   9   8      377.31      311.14     20.34 o
   3   9   8     2763.92     3035.37     64.47 o
   4   9   8      354.61      401.98     23.93 o
   5   9   8        0.36        0.83      4.45 o
   6   9   8       15.41        9.50      5.79 o
   7   9   8      152.02      174.30     12.96 o
   8   9   8     2065.97     2199.28     38.31 o
   9   9   8      195.47      182.26     17.66 o
  10   9   8     1545.66     1468.94     32.41 o
  11   9   8        7.09       30.43      8.03 o
  12   9   8      237.29      212.58     37.08 o
 -11  10   8       21.80       24.17     18.49 o
 -10  10   8        7.19       12.03      6.35 o
  -9  10   8       65.23       80.40     14.29 o
  -8  10   8        1.13       17.30      5.64 o
  -7  10   8        1.91       16.79      4.84 o
  -6  10   8       24.76       14.10      5.90 o
  -5  10   8       93.94      121.54     15.98 o
  -4  10   8      128.56      137.11     22.62 o
  -3  10   8      141.97      143.66     20.10 o
  -2  10   8       10.87       32.16     12.05 o
  -1  10   8      601.89      587.94     36.63 o
   0  10   8        0.03       25.47     16.12 o
   1  10   8     3167.61     3092.73     60.97 o
   2  10   8       25.67       23.89      5.62 o
   3  10   8       61.08       57.91      9.96 o
   4  10   8       28.28       23.94      5.45 o
   5  10   8        0.97       12.33      5.20 o
   6  10   8       42.18       57.81     14.23 o
   7  10   8       21.73       24.13      6.38 o
   8  10   8      619.71      645.65     25.71 o
   9  10   8      285.10      238.59     17.63 o
  10  10   8      605.87      703.09     46.18 o
  11  10   8      144.70      114.32     14.43 o
 -11  11   8       31.64       34.28      8.35 o
 -10  11   8       64.13       43.69     13.01 o
  -9  11   8      116.45      133.15     21.61 o
  -8  11   8       42.09       38.63     19.35 o
  -7  11   8       10.66       17.26      9.12 o
  -6  11   8       59.43       90.67     21.87 o
  -5  11   8      727.76      823.99     43.15 o
  -4  11   8      108.37       92.60     29.94 o
  -3  11   8      378.45      431.79     31.44 o
  -2  11   8      476.35      510.63     48.50 o
  -1  11   8       38.27       11.66     16.32 o
   0  11   8      624.33      723.38     39.92 o
   1  11   8     1116.43     1123.34     26.09 o
   2  11   8       81.21       63.83      8.05 o
   3  11   8      744.56      712.26     46.83 o
   4  11   8      752.84      745.54     41.32 o
   5  11   8      123.36      113.93     13.29 o
   6  11   8        9.34       13.95      8.08 o
   7  11   8      331.85      307.30     27.44 o
   8  11   8      597.43      655.25     41.27 o
   9  11   8        2.38       11.08      8.24 o
  10  11   8        8.72       15.00      4.47 o
 -10  12   8      219.82      296.83     53.07 o
  -9  12   8      190.91      220.10     32.58 o
  -8  12   8        5.08       -3.42     12.92 o
  -7  12   8      139.24      111.59     19.07 o
  -6  12   8      107.41      133.68     14.25 o
  -5  12   8       33.66       27.56      6.83 o
  -4  12   8      454.62      491.00     47.28 o
  -3  12   8       26.15        5.04     12.78 o
  -2  12   8       13.18       16.16     11.46 o
  -1  12   8      255.56      285.24     21.83 o
   0  12   8      829.77      878.69     23.59 o
   1  12   8      196.56      190.43     18.04 o
   2  12   8      337.11      359.97     26.45 o
   3  12   8       56.63       37.04      5.45 o
   4  12   8       36.70       41.02      6.73 o
   5  12   8      758.52      752.43     48.83 o
   6  12   8       21.60       10.50      8.44 o
   7  12   8        4.01       20.01     17.02 o
   8  12   8      138.59      126.34     17.46 o
   9  12   8      212.68      213.33     19.25 o
  10  12   8       82.02       81.36     15.91 o
  -9  13   8       34.97       45.71     25.23 o
  -8  13   8      125.89       89.13     17.88 o
  -7  13   8      132.99      149.71     16.66 o
  -6  13   8        2.47       20.47      6.91 o
  -5  13   8      143.70      143.29     17.26 o
  -4  13   8       52.67       59.54     12.88 o
  -3  13   8       48.12       52.22     12.00 o
  -2  13   8      613.70      662.75     37.87 o
  -1  13   8      140.97      139.11     16.18 o
   0  13   8       57.40       44.75      7.04 o
   1  13   8       67.01       53.61     36.35 o
   2  13   8       25.94       41.86     16.63 o
   3  13   8       12.14        6.44      7.27 o
   4  13   8      393.93      371.19     43.85 o
   5  13   8       26.06       16.86      8.43 o
   6  13   8        6.36       10.54      8.95 o
   7  13   8      429.14      416.70     29.77 o
   8  13   8      150.36      161.79     17.99 o
   9  13   8        5.54       21.53     11.44 o
  -8  14   8       22.90       32.46     11.38 o
  -7  14   8      171.21      181.42     26.33 o
  -6  14   8        4.52       10.93      9.14 o
  -5  14   8       17.74       26.68      9.71 o
  -4  14   8      335.97      374.43     26.40 o
  -3  14   8       60.89       72.76     11.61 o
  -2  14   8      729.89      704.44     43.20 o
  -1  14   8      176.78      182.91     20.23 o
   0  14   8      353.63      351.70     29.64 o
   1  14   8      201.39      183.70     28.98 o
   2  14   8       23.47       25.26      5.93 o
   3  14   8      112.15      112.49     15.50 o
   4  14   8      108.14      131.28     13.49 o
   5  14   8       13.49        6.10      8.81 o
   6  14   8      510.05      533.71     49.11 o
   7  14   8      229.42      215.21     32.17 o
   8  14   8        0.58       22.17     10.50 o
  -7  15   8      183.08      197.74     20.74 o
  -6  15   8      107.29      136.58     17.30 o
  -5  15   8      233.60      243.91     22.63 o
  -4  15   8       86.81       68.89     11.68 o
  -3  15   8      317.18      361.96     25.73 o
  -2  15   8       69.88       38.67     13.04 o
  -1  15   8      130.38      117.18     27.15 o
   0  15   8      466.34      467.99     42.68 o
   1  15   8      180.53      180.89     18.49 o
   2  15   8        2.02       23.51      6.41 o
   3  15   8       31.13       40.44      8.64 o
   4  15   8        3.54        8.99      8.12 o
   5  15   8       29.69       58.59     18.97 o
   6  15   8      283.49      283.13     37.18 o
  -5  16   8      144.97      123.36     14.45 o
  -4  16   8        0.10        5.15     10.66 o
  -3  16   8       20.24       37.61      9.39 o
  -2  16   8       43.97       40.06      9.85 o
  -1  16   8       39.53       28.25     19.71 o
   0  16   8       31.60       51.22      9.74 o
   1  16   8       34.36       28.92     11.45 o
   2  16   8      166.29      190.91     33.97 o
   3  16   8      637.67      603.71     44.79 o
   4  16   8       13.90       24.45     12.24 o
  -1  17   8        0.00       14.83      7.24 o
   0  17   8       84.42       54.63     16.88 o
   1  17   8      449.83      424.84     33.26 o
 -13   0   9        0.09       42.69     15.60 o
 -11   0   9       70.73       26.25     10.32 o
  -9   0   9        3.45       10.44     10.66 o
  -7   0   9      146.44      157.07     26.80 o
  -5   0   9       36.26       35.17      6.52 o
  -3   0   9      502.18      474.12     31.49 o
  -1   0   9      374.38      399.82     46.47 o
   1   0   9      398.31      412.82     21.86 o
   3   0   9       14.41       26.37      3.69 o
   5   0   9       93.44       94.74     13.41 o
   7   0   9       23.74       32.20     10.39 o
   9   0   9      156.71      126.41     29.07 o
  11   0   9      234.98      219.96     87.62 o
  13   0   9      174.98      216.80     33.76 o
 -14   1   9       43.68       27.62      9.14 o
 -13   1   9       25.98       28.71      7.84 o
 -12   1   9      186.49      191.66     24.30 o
 -11   1   9       11.99        9.01      5.48 o
 -10   1   9        8.39       23.66     11.18 o
  -9   1   9      168.29      172.46     27.02 o
  -8   1   9       89.18       69.97     19.61 o
  -7   1   9      120.94      133.98     18.87 o
  -6   1   9      597.60      642.74     53.55 o
  -5   1   9       21.87       22.31      9.56 o
  -4   1   9      990.09      906.89     41.40 o
  -3   1   9      492.02      486.73     18.12 o
  -2   1   9       75.53       53.14      7.46 o
  -1   1   9       39.95       40.52      5.06 o
   0   1   9        9.59       11.18      2.75 o
   1   1   9      470.40      462.48     13.57 o
   2   1   9      984.92      973.18     13.72 o
   3   1   9       88.36       85.68      4.93 o
   4   1   9       48.41       44.71      3.74 o
   5   1   9      558.07      540.89     27.37 o
   6   1   9      749.37      692.99     27.03 o
   7   1   9       60.14       59.07     19.78 o
   8   1   9      258.26      203.90     33.43 o
   9   1   9       39.69       27.99      7.58 o
  10   1   9      170.96      199.83     21.17 o
  11   1   9       40.96       40.28      7.44 o
  12   1   9       85.47      119.39     21.54 o
  13   1   9       65.01       67.27     15.19 o
  14   1   9       19.63       27.32     15.57 o
 -14   2   9       41.83       36.01     10.46 o
 -13   2   9       33.46       25.18     10.12 o
 -12   2   9        9.41       -0.10     10.66 o
 -11   2   9       27.66       28.82      8.99 o
 -10   2   9      430.80      386.70     31.84 o
  -9   2   9     1307.89     1170.09     38.21 o
  -8   2   9      139.06      168.75     19.96 o
  -7   2   9       76.63       90.30     16.62 o
  -6   2   9       75.11       62.96      8.65 o
  -5   2   9       31.35       14.80      4.32 o
  -4   2   9      612.26      633.41     23.68 o
  -3   2   9       79.91       56.49     17.43 o
  -2   2   9      403.38      399.61     20.18 o
  -1   2   9        0.72       -2.13      2.73 o
   0   2   9     1900.16     1860.30     20.85 o
   1   2   9        1.83        3.28      2.99 o
   2   2   9     1324.72     1326.15     17.33 o
   3   2   9     3391.46     3424.69     30.31 o
   4   2   9     1238.92     1142.97     19.41 o
   5   2   9      555.54      567.31     13.05 o
   6   2   9      380.72      424.32     30.19 o
   7   2   9      238.95      248.96     24.29 o
   8   2   9        4.85       14.69     12.28 o
   9   2   9        3.08        8.48     22.74 o
  10   2   9       14.37       25.56      6.12 o
  11   2   9      138.17      165.62     21.09 o
  12   2   9       96.05      100.08     17.01 o
  13   2   9      137.73      159.76     23.08 o
 -14   3   9      542.82      566.27     58.94 o
 -13   3   9        3.94       18.16      7.70 o
 -12   3   9       10.18       17.26      7.95 o
 -11   3   9       28.49       11.58     13.66 o
 -10   3   9     2224.20     1995.86     73.07 o
  -9   3   9       43.83       13.01      6.33 o
  -8   3   9     1563.81     1529.54     50.35 o
  -7   3   9      304.28      301.01     26.75 o
  -6   3   9       29.32       33.58      6.43 o
  -5   3   9      152.54      137.58     18.83 o
  -4   3   9      557.28      583.57     31.63 o
  -1   3   9      836.78      807.21     18.43 o
   0   3   9       10.55       11.99      4.46 o
   1   3   9      580.08      578.01     15.02 o
   2   3   9       17.69       28.18      3.10 o
   3   3   9      901.24      899.90     21.27 o
   4   3   9      637.34      668.83     18.86 o
   5   3   9      411.20      365.64     13.89 o
   6   3   9     1535.48     1640.73     24.37 o
   7   3   9       56.20       47.55     10.29 o
   8   3   9      140.89      139.33     27.26 o
   9   3   9       90.96       89.36     15.08 o
  10   3   9      222.90      294.27     34.13 o
  11   3   9      105.50      110.52     14.36 o
  12   3   9        0.00       18.96      7.34 o
  13   3   9        0.22        2.50     14.42 o
 -14   4   9        3.73       24.60     16.93 o
 -13   4   9      119.38       96.41     17.39 o
 -12   4   9       22.16       37.69     19.15 o
 -11   4   9       17.52       26.03     10.89 o
 -10   4   9        5.99        5.12      6.28 o
  -8   4   9      649.61      719.26     35.68 o
  -7   4   9      434.99      506.69     48.17 o
  -6   4   9       30.97       34.14      6.45 o
  -5   4   9       56.75       60.54     15.06 o
  -4   4   9        5.71        7.92      3.69 o
  -3   4   9      665.40      521.39     33.00 o
  -2   4   9      341.65      379.57     30.39 o
  -1   4   9       19.51       21.86      3.89 o
   1   4   9       80.32       75.41      6.56 o
   2   4   9      455.60      477.42     11.19 o
   3   4   9      900.56      938.36     11.87 o
   4   4   9     1980.47     2114.67     33.36 o
   5   4   9     1222.50     1332.27     27.54 o
   6   4   9        8.89        8.94      5.48 o
   7   4   9     1940.84     1949.57     31.02 o
   8   4   9        3.64       14.58      6.13 o
   9   4   9      204.66      228.53     20.19 o
  10   4   9        6.46       24.43      8.22 o
  11   4   9       12.00       10.92      5.16 o
  12   4   9       11.97        9.43     22.59 o
  13   4   9       29.09       59.41     13.50 o
 -13   5   9       82.13       61.20     14.71 o
 -12   5   9      106.09      128.35     17.85 o
 -11   5   9      129.76      138.10     22.54 o
 -10   5   9      987.02      950.50     60.38 o
  -9   5   9      461.33      493.88     41.42 o
  -8   5   9      509.65      496.62     28.47 o
  -7   5   9        5.52       35.37      8.22 o
  -6   5   9      276.65      290.95     30.69 o
  -5   5   9      951.40      918.20     55.67 o
  -4   5   9     1117.13     1074.42     51.10 o
  -3   5   9     1294.11     1301.03     89.07 o
  -2   5   9     2227.18     1944.43     45.40 o
  -1   5   9      231.01      205.73     27.75 o
   0   5   9       90.72       78.52     15.61 o
   1   5   9      115.30      110.73      8.62 o
   2   5   9      165.81      164.38     10.99 o
   3   5   9        9.33       10.73      2.74 o
   4   5   9       94.75      107.02      8.47 o
   5   5   9      312.37      335.01     20.02 o
   6   5   9      291.66      310.95     22.15 o
   7   5   9       53.81       52.59     10.93 o
   8   5   9       36.28       46.38      7.29 o
   9   5   9        0.01       10.49      5.04 o
  10   5   9        0.48       18.26     11.36 o
  11   5   9       11.30       16.68      7.73 o
  12   5   9       32.23       28.17      8.60 o
  13   5   9        8.53       22.17      7.84 o
 -13   6   9        2.10        6.00     15.96 o
 -12   6   9       55.49       76.89     18.04 o
 -11   6   9      114.15      125.97     16.42 o
 -10   6   9      103.38       78.22     12.32 o
  -9   6   9       71.38       33.39      8.49 o
  -8   6   9      398.56      418.82     34.70 o
  -7   6   9      151.46      164.87     22.47 o
  -6   6   9       86.57       67.21     12.98 o
  -5   6   9      755.02      751.70     46.47 o
  -4   6   9        2.87       20.21      5.69 o
  -3   6   9      764.86      726.45     38.77 o
  -2   6   9       79.39      106.24     20.01 o
  -1   6   9      364.90      418.70     39.66 o
   0   6   9      817.22      775.16     72.61 o
   1   6   9      213.53      239.93     13.78 o
   2   6   9       20.58       18.40      4.30 o
   3   6   9       47.15       33.07      4.43 o
   4   6   9      138.74      125.85     13.16 o
   5   6   9      164.60      189.66     14.95 o
   6   6   9       94.61       85.27     10.29 o
   7   6   9       46.92       39.89      6.58 o
   8   6   9      242.38      247.35     17.08 o
   9   6   9       80.32       62.24     21.67 o
  10   6   9      267.58      257.73     25.23 o
  11   6   9       35.53       39.81     10.24 o
  12   6   9       23.31       21.60      6.34 o
  13   6   9       20.74       11.25      8.59 o
 -13   7   9       19.68       21.75     11.08 o
 -12   7   9        2.97       19.05     16.24 o
 -11   7   9       14.93       28.06      6.82 o
 -10   7   9       11.96       12.86     10.11 o
  -9   7   9        2.90       14.23      7.42 o
  -8   7   9        4.03        3.24      8.01 o
  -7   7   9      188.78      212.45     26.39 o
  -6   7   9      361.39      381.80     43.07 o
  -5   7   9      449.81      487.00     29.07 o
  -4   7   9     1033.85     1071.44     40.28 o
  -3   7   9      207.54      230.53     43.84 o
  -2   7   9       50.56       48.44      9.79 o
  -1   7   9      115.38       94.59     22.81 o
   0   7   9        6.71       10.67      7.61 o
   1   7   9      867.29      843.88     22.57 o
   2   7   9      709.97      683.25     23.88 o
   3   7   9      278.26      279.29     19.27 o
   4   7   9      201.03      173.44     13.18 o
   5   7   9      141.69      165.14     12.48 o
   6   7   9       37.65       31.73      6.55 o
   7   7   9       91.47       87.95     10.92 o
   8   7   9      117.86      130.31     12.22 o
   9   7   9       29.48       36.75      7.02 o
  10   7   9        0.49        4.51      4.51 o
  11   7   9        9.85       13.53      5.72 o
  12   7   9       36.45       33.40      9.56 o
 -12   8   9        1.22       14.72      9.11 o
 -11   8   9        3.98       13.59      6.37 o
 -10   8   9       63.78       77.90     17.15 o
  -9   8   9      190.57      203.60     25.78 o
  -8   8   9      232.43      211.26     25.65 o
  -7   8   9      227.81      240.03     29.80 o
  -6   8   9        1.42       -6.04     11.35 o
  -5   8   9        4.69       22.29      8.48 o
  -4   8   9        0.06       37.58     15.05 o
  -3   8   9       27.00       18.97      6.28 o
  -2   8   9        4.81        1.40      7.52 o
  -1   8   9      244.44      296.93     37.98 o
   0   8   9      302.38      322.93     31.74 o
   1   8   9      565.47      558.44     31.47 o
   2   8   9      377.50      361.86     20.57 o
   3   8   9      848.83      787.46     30.63 o
   4   8   9      170.58      187.29     15.43 o
   5   8   9      406.88      402.88     22.35 o
   6   8   9       95.88       95.37     17.68 o
   7   8   9       89.21       98.66     11.37 o
   8   8   9      634.93      717.43     30.60 o
   9   8   9      148.87      161.10     13.62 o
  10   8   9      156.22      144.55     17.22 o
  11   8   9      109.22      102.42     14.99 o
  12   8   9       29.65       37.64      8.80 o
 -12   9   9       68.00       41.03      7.54 o
 -11   9   9        0.11       23.33      8.47 o
 -10   9   9       68.09       39.06      9.52 o
  -9   9   9       33.61       31.29      9.71 o
  -8   9   9        7.05        4.03      6.77 o
  -7   9   9      190.93      197.62     43.56 o
  -6   9   9      439.45      407.37     30.56 o
  -5   9   9       28.74       -6.43      9.88 o
  -4   9   9     2987.12     2864.93     78.19 o
  -3   9   9      416.90      532.75     47.86 o
  -2   9   9       92.82      109.00     17.17 o
  -1   9   9        0.41        9.31      8.01 o
   0   9   9      582.24      610.11     19.37 o
   1   9   9     1447.31     1429.70     49.46 o
   2   9   9      628.50      555.02     19.32 o
   3   9   9       29.77       31.48      5.05 o
   4   9   9      143.53      129.02     11.73 o
   5   9   9      435.10      453.64     22.35 o
   6   9   9       60.51       57.52     12.66 o
   7   9   9      134.92      144.98     14.64 o
   8   9   9      337.51      384.63     28.47 o
   9   9   9      219.08      233.56     20.62 o
  10   9   9        1.39       19.98      5.49 o
  11   9   9        0.13       27.57      5.82 o
 -11  10   9       39.52       27.91     10.33 o
 -10  10   9        0.25        3.69      3.44 o
  -9  10   9       88.63       53.52      9.81 o
  -8  10   9       77.61       95.15     23.24 o
  -7  10   9      263.42      207.11     42.00 o
  -6  10   9     1057.90      999.46     63.28 o
  -5  10   9      539.14      262.37     90.08 o
  -4  10   9      501.85      615.18     50.14 o
  -3  10   9      455.19      542.78     45.02 o
  -2  10   9        0.38        5.16     37.02 o
  -1  10   9      192.11      209.83     22.73 o
   0  10   9     1849.38     1896.21     57.28 o
   1  10   9     2326.11     2374.61     49.28 o
   2  10   9      686.22      627.07     33.46 o
   3  10   9     1390.89     1343.93     21.96 o
   4  10   9       52.95       40.90      5.44 o
   5  10   9      126.87      136.96     10.98 o
   6  10   9       31.26       27.12      6.42 o
   7  10   9      271.66      291.49     26.37 o
   8  10   9       45.68       53.81      8.05 o
   9  10   9      162.07      166.85     15.71 o
  10  10   9        0.36        3.19      5.23 o
  11  10   9       14.76       29.71     10.31 o
 -11  11   9        8.46       17.84      7.36 o
 -10  11   9        4.29       17.28     17.88 o
  -9  11   9        0.21       24.38      6.90 o
  -8  11   9       52.22       43.66      8.97 o
  -7  11   9       87.18       91.48     16.83 o
  -6  11   9      144.48      198.29     17.51 o
  -5  11   9       10.73       19.77      9.15 o
  -4  11   9      157.70      153.89     22.28 o
  -3  11   9       24.82        2.23     12.67 o
  -2  11   9      249.47      232.16     27.95 o
  -1  11   9       14.90        9.23      7.93 o
   0  11   9      240.86      239.75     22.70 o
   1  11   9      966.24      929.72     48.19 o
   2  11   9      214.49      162.23     21.23 o
   3  11   9      184.45      160.62     17.10 o
   4  11   9       88.10       57.41     13.96 o
   5  11   9      620.73      650.49     29.03 o
   6  11   9      260.99      253.51     24.36 o
   7  11   9      274.33      250.57     19.70 o
   8  11   9        2.06       17.71      4.83 o
   9  11   9      127.29      105.64     14.40 o
  10  11   9       41.78       27.36      6.75 o
 -10  12   9       31.03       45.91     13.63 o
  -9  12   9       38.88       43.80     17.47 o
  -8  12   9      103.31       60.73     14.30 o
  -7  12   9       52.92       45.82     40.90 o
  -6  12   9      143.58      137.97     16.13 o
  -5  12   9        8.49       20.04      9.12 o
  -4  12   9        6.19        5.40     25.74 o
  -3  12   9      204.90      224.57     29.15 o
  -2  12   9       41.07       64.01     11.71 o
  -1  12   9       84.43       67.29     15.93 o
   0  12   9        0.01        8.35      6.34 o
   1  12   9      311.11      322.02     25.14 o
   2  12   9      323.99      349.44     38.52 o
   3  12   9        4.84       14.03      3.55 o
   4  12   9       24.72       19.65      3.84 o
   5  12   9      186.05      173.85     14.59 o
   6  12   9      322.79      348.84     23.86 o
   7  12   9       35.39       24.27      5.84 o
   8  12   9       84.73       96.17     23.66 o
   9  12   9      100.64      107.23     22.06 o
  -9  13   9      291.14      284.99     44.69 o
  -8  13   9       31.19       27.66      7.61 o
  -7  13   9        1.48       13.68     10.07 o
  -6  13   9       10.27        8.90      5.86 o
  -5  13   9        4.74       11.31      7.71 o
  -4  13   9        5.41       11.01      9.08 o
  -3  13   9       98.62       77.16     27.86 o
  -2  13   9      312.65      333.64     36.60 o
  -1  13   9        0.28       11.33     10.83 o
   0  13   9       36.82       38.92      6.51 o
   1  13   9       13.09       17.59      6.56 o
   2  13   9      234.72      217.17     20.29 o
   3  13   9        0.03        9.48      5.80 o
   4  13   9      142.56      147.43     13.49 o
   5  13   9      219.69      208.22     49.97 o
   6  13   9        0.78       10.63     14.62 o
   7  13   9       32.18       32.40     11.50 o
   8  13   9       29.79       35.59      9.47 o
  -8  14   9        0.67        4.35      8.51 o
  -7  14   9      122.54      114.46     18.21 o
  -6  14   9        0.00       12.17     17.18 o
  -5  14   9      168.60      134.01     19.72 o
  -4  14   9       24.87       20.61      8.07 o
  -3  14   9        8.18        6.86      9.88 o
  -2  14   9       59.45       68.63     11.21 o
  -1  14   9       27.19       32.05      9.84 o
   0  14   9        1.20       30.05      5.82 o
   1  14   9       18.97       20.59     11.79 o
   2  14   9        6.66       11.30      5.45 o
   3  14   9        9.22        8.91     12.27 o
   4  14   9        4.15       10.09      7.17 o
   5  14   9       20.23       13.20     33.29 o
   6  14   9      349.63      376.51     38.61 o
   7  14   9        1.28       18.96      8.09 o
  -6  15   9      184.21      188.50     23.05 o
  -5  15   9        0.87       17.41      8.39 o
  -4  15   9       13.05       31.19      9.35 o
  -3  15   9       23.48       21.39      6.52 o
  -2  15   9      110.76      110.95     20.88 o
  -1  15   9        1.11        8.94      8.18 o
   0  15   9        0.02       21.06      9.02 o
   1  15   9       25.74       29.41      9.89 o
   2  15   9      155.96      158.25     18.79 o
   3  15   9       71.98       46.30     14.19 o
   4  15   9      103.84      129.54     16.19 o
   5  15   9      104.78      138.12     23.13 o
   6  15   9      134.06      153.39     20.16 o
  -4  16   9       70.82       84.84     13.94 o
  -3  16   9      114.27      115.83     16.91 o
  -2  16   9      131.46      136.30     26.41 o
  -1  16   9       56.88       54.14     10.38 o
   0  16   9       35.93       54.87     11.78 o
   1  16   9        0.63       21.45      8.50 o
   2  16   9        8.24       21.21     10.13 o
   3  16   9       80.78       75.39     30.79 o
   4  16   9        9.30        7.24     10.22 o
 -14   0  10        2.22       15.30     10.62 o
 -12   0  10        0.53      -10.75     11.94 o
 -10   0  10      386.93      276.41     32.86 o
  -8   0  10      253.67      331.61     39.98 o
  -6   0  10       73.73      115.79     17.24 o
  -4   0  10       42.44       66.04     17.79 o
  -2   0  10      973.99      897.61     44.05 o
   0   0  10     1458.60     1329.42     29.21 o
   2   0  10      880.12     1048.43     21.30 o
   4   0  10      185.27      196.27     18.25 o
   6   0  10      281.13      277.40     33.76 o
   8   0  10     1215.53     1137.36     48.02 o
  10   0  10       52.32       28.69      7.31 o
  12   0  10      325.08      322.66     42.66 o
 -14   1  10       15.14       26.20     13.12 o
 -13   1  10       46.27       49.44     24.59 o
 -12   1  10        2.09        6.23     12.44 o
 -11   1  10      362.44      301.94     34.64 o
 -10   1  10       41.12       32.49     10.12 o
  -9   1  10      670.16      708.91     53.11 o
  -8   1  10      236.39      256.16     30.62 o
  -7   1  10       28.70       41.83     19.32 o
  -6   1  10      593.05      538.85     60.63 o
  -5   1  10      553.05      446.09     76.03 o
  -4   1  10      472.04      451.56     18.75 o
  -3   1  10        1.83       11.26     18.47 o
  -2   1  10      177.39      198.97     21.35 o
  -1   1  10     5577.90     5602.56     45.10 o
   0   1  10      134.05      152.61      9.78 o
   1   1  10      228.96      249.86     11.49 o
   2   1  10     1532.36     1599.06     18.86 o
   3   1  10      119.89      147.71      8.90 o
   4   1  10       83.73       68.34      5.69 o
   5   1  10      987.29     1098.54     15.84 o
   6   1  10      288.16      273.84     25.34 o
   7   1  10      184.98      196.49     25.11 o
   8   1  10       71.39       23.56      7.30 o
   9   1  10     1249.74     1166.28     41.96 o
  10   1  10        1.29       -3.76     10.27 o
  11   1  10      208.44      222.94     25.87 o
  12   1  10       15.77       14.05     12.44 o
  13   1  10       90.30      105.98     17.76 o
 -14   2  10        2.50       19.94      7.40 o
 -13   2  10       18.45       32.78     30.94 o
 -12   2  10       31.84       33.91      5.40 o
 -11   2  10        0.23       21.01      9.92 o
 -10   2  10        6.80       -2.59     19.78 o
  -9   2  10        0.52      -12.50     11.24 o
  -8   2  10      545.50      564.32     51.81 o
  -7   2  10       53.23       60.74     15.22 o
  -6   2  10      616.14      638.32     50.62 o
  -5   2  10      435.87      385.01     28.85 o
  -4   2  10      248.20      258.35     24.38 o
  -3   2  10     5930.20     6236.31    106.69 o
  -2   2  10     1202.63     1311.15     18.58 o
  -1   2  10      224.07      236.40     21.46 o
   0   2  10       95.35      140.12     10.75 o
   1   2  10      387.32      398.61     12.55 o
   2   2  10     1933.51     1979.69     21.88 o
   3   2  10        7.12        8.68      1.72 o
   4   2  10     1113.16     1223.71     18.77 o
   5   2  10      428.96      447.76     17.01 o
   6   2  10      126.68      143.17     14.39 o
   7   2  10      159.40      166.33     18.14 o
   8   2  10      100.05      137.32     16.38 o
   9   2  10        0.21       10.05      6.53 o
  10   2  10       21.96       36.16     14.21 o
  11   2  10       28.94       51.14     11.49 o
  12   2  10       14.86       27.31      9.62 o
  13   2  10       14.21        7.30      7.16 o
 -14   3  10        1.92       15.40     14.12 o
 -13   3  10       37.13       53.26     11.63 o
 -12   3  10      121.60       63.73     24.42 o
 -11   3  10      335.25      291.81     33.51 o
 -10   3  10      131.65      112.54     14.97 o
  -9   3  10     1224.24     1114.22     72.29 o
  -8   3  10      550.07      487.74     39.96 o
  -7   3  10     1127.80     1076.98     36.06 o
  -6   3  10     1690.86     1564.36     37.07 o
  -5   3  10       96.05       92.02      8.41 o
  -4   3  10       20.50       38.90      6.52 o
  -3   3  10     1394.14     1583.13     26.35 o
  -2   3  10      183.16      165.60     15.49 o
  -1   3  10       34.25       34.58      5.76 o
   0   3  10     6163.81     6102.94     72.89 o
   1   3  10       27.19       15.20      2.76 o
   2   3  10      830.22      780.61     16.13 o
   3   3  10        3.23        8.80      3.19 o
   4   3  10        0.08       11.79      3.47 o
   5   3  10     3633.20     3739.22     44.46 o
   6   3  10     2118.07     2321.01     20.13 o
   7   3  10     3758.32     3888.65     56.79 o
   8   3  10      143.44      190.72     21.45 o
   9   3  10     1740.13     1785.79     56.44 o
  10   3  10       79.27       44.73     16.31 o
  11   3  10      761.12      843.02     58.48 o
  12   3  10       52.88       64.05     14.83 o
  13   3  10     1221.39     1382.58     62.83 o
 -13   4  10       10.70       18.58      7.67 o
 -12   4  10      228.67      228.05     23.68 o
 -11   4  10        7.38       27.41     21.15 o
 -10   4  10      205.07      191.32     17.41 o
  -9   4  10        7.21       30.60      7.55 o
  -8   4  10       11.42       27.19      7.86 o
  -7   4  10        9.78       11.57      5.68 o
  -6   4  10     1595.64     1709.44     40.50 o
  -5   4  10       16.65       22.72     13.81 o
  -4   4  10      366.00      387.29     44.54 o
  -3   4  10      538.82      534.17     33.68 o
  -2   4  10      955.98     1022.96     64.77 o
  -1   4  10      332.74      325.02     26.92 o
   0   4  10     1810.44     1957.37     28.98 o
   1   4  10      285.87      251.48     12.73 o
   2   4  10        0.71        4.72      3.48 o
   3   4  10       11.83       13.51      7.16 o
   4   4  10       19.83       21.94      4.57 o
   5   4  10      151.10      153.64     12.36 o
   6   4  10      805.74      879.39     16.58 o
   7   4  10      111.51      130.63     13.18 o
   8   4  10      614.32      575.97     37.66 o
   9   4  10       17.53       22.93      5.81 o
  10   4  10      265.18      227.35     22.68 o
  11   4  10       24.32       30.47      6.88 o
  12   4  10      340.89      344.98     33.30 o
  13   4  10        3.97       21.51      8.07 o
 -13   5  10        4.00       23.66     16.81 o
 -12   5  10       54.08       36.30     11.02 o
 -11   5  10      130.96       88.53     13.77 o
 -10   5  10      181.48      188.09     26.63 o
  -9   5  10      203.26      217.36     21.80 o
  -8   5  10      211.73      237.31     22.92 o
  -7   5  10      230.72      258.62     22.72 o
  -6   5  10     1731.31     1675.54     53.72 o
  -5   5  10      336.09      320.55     24.76 o
  -4   5  10      310.13      357.84     22.32 o
  -3   5  10       44.54       62.94      9.60 o
  -2   5  10     1164.38     1152.29     25.22 o
  -1   5  10      216.44      276.54     23.40 o
   0   5  10      409.22      476.34     20.99 o
   1   5  10      255.15      304.94     24.10 o
   2   5  10      363.24      386.17     19.74 o
   3   5  10     1165.52     1166.24     19.84 o
   4   5  10       39.18       43.69      6.87 o
   5   5  10     1906.27     2106.14     24.86 o
   6   5  10      428.86      422.22     22.95 o
   8   5  10     1120.74     1076.42     27.04 o
   9   5  10      245.93      250.30     21.45 o
  10   5  10       29.75       38.05      6.21 o
  11   5  10      177.42      168.63     32.93 o
  12   5  10       39.69       36.77      8.74 o
  13   5  10       64.52       78.38     15.86 o
 -13   6  10       58.88       64.09     18.87 o
 -12   6  10      293.11      290.64     33.43 o
 -11   6  10       98.08       88.19     14.55 o
 -10   6  10        4.38       26.70      7.83 o
  -9   6  10      735.58      672.62     63.94 o
  -8   6  10       82.06       47.95     10.27 o
  -7   6  10       46.72       26.23     19.45 o
  -6   6  10     1218.23     1213.79     37.32 o
  -5   6  10     1198.95     1162.40     47.16 o
  -4   6  10       43.43       15.43     12.17 o
  -3   6  10       25.69       16.68     11.29 o
  -2   6  10       72.75       69.42     25.91 o
  -1   6  10      116.99      138.33     16.39 o
   0   6  10      247.17      316.20     26.50 o
   1   6  10      225.83      266.95     14.04 o
   2   6  10      112.26      128.75      9.37 o
   3   6  10      381.34      393.19     15.32 o
   4   6  10       95.10      104.57     10.43 o
   5   6  10        1.54       12.70      4.18 o
   6   6  10       26.00       17.02      6.90 o
   7   6  10       48.63       51.26     17.96 o
   8   6  10      739.97      817.17     56.58 o
   9   6  10       72.87       89.75     14.30 o
  10   6  10      154.73      149.11     11.79 o
  11   6  10      140.18      164.89     20.09 o
  12   6  10       38.23       38.54     11.95 o
 -12   7  10      216.32      186.87     24.53 o
 -11   7  10       90.22      124.26     15.58 o
 -10   7  10      200.52      184.73     20.35 o
  -9   7  10      103.62      125.27     15.66 o
  -8   7  10       18.56       14.63     17.82 o
  -7   7  10      147.15      161.02     30.27 o
  -6   7  10     2048.25     1963.92     55.90 o
  -5   7  10        4.09        9.73      8.20 o
  -4   7  10      301.77      279.80     26.28 o
  -3   7  10      130.86      130.29     20.12 o
  -2   7  10      616.61      687.04     50.16 o
  -1   7  10      523.77      575.75     45.99 o
   0   7  10      392.32      496.49     42.45 o
   1   7  10        6.02        6.07      4.86 o
   2   7  10      979.95      918.79     32.45 o
   3   7  10      290.04      315.08     16.85 o
   4   7  10      312.60      340.79     16.82 o
   5   7  10      204.97      241.39     17.89 o
   6   7  10      121.12      140.94     13.03 o
   7   7  10      165.64      155.93     14.77 o
   8   7  10      266.86      295.42     17.61 o
   9   7  10        2.87       19.26      5.02 o
  10   7  10      191.12      180.23     16.42 o
  11   7  10      187.99      179.81     19.87 o
  12   7  10       15.05       17.79      7.67 o
 -12   8  10        0.10        8.69      5.17 o
 -11   8  10        0.81       12.08      8.10 o
 -10   8  10       42.38       51.79      9.91 o
  -9   8  10      522.04      513.60     46.99 o
  -8   8  10        5.80       10.18      6.14 o
  -7   8  10        3.36       11.17      5.89 o
  -6   8  10        9.12       22.66      9.03 o
  -5   8  10     1798.20     1855.79     53.66 o
  -4   8  10       36.03       95.23     21.02 o
  -3   8  10      180.82      166.99     23.61 o
  -2   8  10      600.70      569.77     20.99 o
  -1   8  10       16.48       11.29      5.64 o
   0   8  10        2.99       14.85      9.23 o
   1   8  10      162.55      167.59     15.92 o
   2   8  10      129.90      148.34     14.12 o
   3   8  10       18.77       10.54      6.13 o
   4   8  10      163.63      165.90     13.33 o
   5   8  10      130.55      141.92     13.05 o
   6   8  10        5.31        8.68      3.47 o
   7   8  10      163.99      171.47     14.28 o
   8   8  10      117.23      137.01     12.52 o
   9   8  10       73.77       59.50      8.59 o
  10   8  10        1.33       20.47      5.86 o
  11   8  10      156.42      146.48     15.36 o
  12   8  10      138.59      162.24     16.03 o
 -12   9  10       93.01       57.69     12.03 o
 -11   9  10      290.06      292.64     28.13 o
 -10   9  10       60.14       75.76     13.87 o
  -9   9  10      186.25      205.01     27.16 o
  -8   9  10        0.04        0.04      7.95 o
  -7   9  10        1.73       16.84     20.95 o
  -6   9  10      558.42      531.91     41.41 o
  -5   9  10     5276.63     5546.67    109.28 o
  -4   9  10        1.97       16.23      9.43 o
  -3   9  10       59.02       33.84     16.21 o
  -2   9  10      190.09      201.58     24.93 o
  -1   9  10       23.74       42.91     10.45 o
   0   9  10       38.36       49.20      8.81 o
   1   9  10     2235.44     2234.13     34.37 o
   2   9  10        2.54       11.14      4.64 o
   3   9  10     6504.23     6774.42    158.32 o
   4   9  10      552.41      549.93     29.30 o
   5   9  10     1803.23     1910.52     38.64 o
   6   9  10      172.22      162.92     12.08 o
   7   9  10        0.02       21.32      5.23 o
   8   9  10      310.34      298.24     27.04 o
   9   9  10       15.72       16.40      8.63 o
  10   9  10      281.31      280.86     16.83 o
  11   9  10       55.50       47.18     10.90 o
 -11  10  10       30.79       19.20      6.01 o
 -10  10  10      154.86      134.82     36.16 o
  -9  10  10      201.73      218.10     23.84 o
  -8  10  10       18.82       18.32      9.53 o
  -7  10  10        8.69        0.24      9.46 o
  -6  10  10      713.39      646.06     33.67 o
  -5  10  10     3129.73     3484.12    100.80 o
  -4  10  10     1561.11     1474.81    106.37 o
  -3  10  10     6244.47     6699.23    152.71 o
  -2  10  10     2090.94     2275.47     76.63 o
  -1  10  10        8.37      -10.70     11.21 o
   0  10  10      110.48      103.14     13.43 o
   1  10  10      787.62      768.37     32.37 o
   2  10  10     3592.61     3727.55     64.08 o
   3  10  10      127.60      135.39     17.19 o
   4  10  10       44.71       26.93      6.22 o
   5  10  10      932.54      925.53     23.29 o
   6  10  10        0.18        9.95      8.34 o
   7  10  10      232.88      250.71     23.75 o
   8  10  10       14.23       18.75      5.93 o
   9  10  10     1035.51     1100.44     37.30 o
  10  10  10       16.90       19.57     10.52 o
 -10  11  10      441.51      464.78     53.36 o
  -9  11  10      122.15      114.00     19.80 o
  -8  11  10       13.88       13.78      6.79 o
  -7  11  10       18.55       27.39      8.75 o
  -6  11  10      826.67      817.09     43.65 o
  -5  11  10      675.82      705.58     33.08 o
  -4  11  10        0.00       33.55     19.31 o
  -3  11  10     1140.89     1149.74    128.32 o
  -2  11  10       57.85       66.80     27.81 o
  -1  11  10      335.67      334.50     22.74 o
   0  11  10       12.53       14.26      5.39 o
   1  11  10      275.59      229.10     19.46 o
   2  11  10       54.28       25.16      8.04 o
   3  11  10       36.98       32.86      8.12 o
   4  11  10      257.86      249.49     23.33 o
   5  11  10      569.66      610.01     32.55 o
   6  11  10      236.66      214.07     20.39 o
   7  11  10        3.48        6.78      8.80 o
   8  11  10        5.85       18.29      7.45 o
   9  11  10        4.70       11.09      5.47 o
  10  11  10       15.92       29.19      5.82 o
  -9  12  10        0.01       12.63      6.99 o
  -8  12  10       88.26      117.18     21.36 o
  -7  12  10       73.95       80.62     15.29 o
  -6  12  10       73.05       99.64     17.39 o
  -5  12  10       73.43       48.15     13.70 o
  -4  12  10      781.57      914.74     40.60 o
  -3  12  10     1978.19     2175.91    121.65 o
  -2  12  10       40.43       38.13      8.08 o
  -1  12  10       44.87       47.23     13.20 o
   0  12  10       51.36       61.28     12.77 o
   1  12  10      185.69      198.55     17.78 o
   2  12  10      357.09      329.99     29.34 o
   3  12  10       34.86       22.99      4.17 o
   4  12  10      428.93      377.04     37.52 o
   5  12  10      260.57      239.79     30.97 o
   6  12  10      123.01      111.74     27.83 o
   7  12  10      125.87      133.33     23.88 o
   8  12  10      304.17      285.53     21.07 o
   9  12  10        0.88       14.10      6.48 o
  -8  13  10      113.18       98.16     19.67 o
  -7  13  10        0.00        2.41      6.54 o
  -6  13  10       50.33       59.86     14.08 o
  -5  13  10      101.29      111.04     24.69 o
  -4  13  10     1569.65     1686.40     99.07 o
  -3  13  10       11.11       30.53      9.63 o
  -2  13  10      277.12      297.13     29.12 o
  -1  13  10      483.95      563.18     46.20 o
   0  13  10        8.92       18.70     10.38 o
   1  13  10      173.92      160.64     15.48 o
   2  13  10       18.88       21.77      6.72 o
   3  13  10       56.18       33.15      6.66 o
   4  13  10      259.94      265.84     25.70 o
   5  13  10       71.13       52.64      9.64 o
   6  13  10       24.71       34.52     18.56 o
   7  13  10      185.74      141.83     22.59 o
   8  13  10       58.87       49.71     10.34 o
  -7  14  10       16.32        2.47     15.54 o
  -6  14  10       51.91       46.70     22.50 o
  -5  14  10      219.18      194.38     21.99 o
  -4  14  10      122.45      130.25     18.51 o
  -3  14  10      233.51      272.59     21.42 o
  -2  14  10      249.74      244.61     25.93 o
  -1  14  10       47.44       21.03      9.18 o
   0  14  10      286.35      310.67     30.85 o
   1  14  10      175.43      152.30     15.55 o
   2  14  10        0.46        1.31      9.81 o
   3  14  10       55.40       32.16      5.53 o
   4  14  10       93.18       86.50     16.03 o
   5  14  10      340.27      365.66     29.32 o
   6  14  10       99.28      100.07     20.00 o
   7  14  10      128.47      174.03     17.62 o
  -6  15  10       73.90       75.33     12.87 o
  -5  15  10       21.14       21.92     11.63 o
  -4  15  10      134.46      113.28     16.05 o
  -3  15  10       52.93       38.81      9.02 o
  -2  15  10      174.98      185.17     24.17 o
  -1  15  10       54.35       46.65      8.83 o
   0  15  10       30.46       39.25     14.99 o
   1  15  10       22.30       28.97      7.08 o
   2  15  10        6.75       17.25     12.66 o
   3  15  10       57.32       78.40     11.72 o
   4  15  10       39.58       46.51     13.87 o
   5  15  10       14.07        4.39      9.45 o
  -3  16  10      241.66      254.70     28.45 o
  -2  16  10      524.96      537.78     45.04 o
  -1  16  10        0.41        1.22      8.27 o
   0  16  10        3.01       23.79      8.62 o
   1  16  10       38.58       31.04     13.22 o
   2  16  10      238.18      227.85     26.18 o
   3  16  10       36.97       23.18      8.65 o
 -13   0  11        7.63       53.13     18.36 o
 -11   0  11      746.15      778.68     74.42 o
  -9   0  11      260.54      354.70     45.20 o
  -7   0  11     2301.17     2263.49     67.90 o
  -5   0  11       55.25      109.49     18.58 o
  -3   0  11      145.51      138.89     23.11 o
  -1   0  11      677.27      650.19     37.56 o
   1   0  11       47.86       57.84      9.30 o
   3   0  11      261.80      254.19     17.48 o
   5   0  11      963.52      953.57     47.44 o
   7   0  11      101.12      133.14     23.45 o
   9   0  11      418.37      483.07     54.98 o
  11   0  11        1.92       10.09     11.20 o
  13   0  11       18.31       41.62     33.82 o
 -13   1  11      128.38      153.51     22.33 o
 -12   1  11       29.77       40.74     10.29 o
 -11   1  11       20.23       10.76      9.75 o
 -10   1  11       52.12       54.37     12.40 o
  -9   1  11        7.87       14.17      7.97 o
  -8   1  11       40.38       33.53     20.20 o
  -7   1  11       92.32       85.00     33.61 o
  -6   1  11       36.98       21.34     19.23 o
  -5   1  11      570.33      411.06     63.60 o
  -4   1  11      299.92      363.46     32.26 o
  -3   1  11      749.11      708.11     30.56 o
  -2   1  11      329.45      373.31     52.25 o
  -1   1  11      204.44      153.68     30.63 o
   0   1  11      617.75      584.21     31.68 o
   1   1  11      580.26      541.07     16.67 o
   2   1  11      195.36      210.89     15.15 o
   3   1  11        2.91       10.72      3.26 o
   4   1  11     1099.96     1084.26     14.89 o
   5   1  11      112.45       88.83      6.69 o
   6   1  11        8.61        7.20      3.94 o
   7   1  11      236.26      263.58     20.45 o
   8   1  11        1.54        1.54     19.41 o
   9   1  11      158.06      167.19     36.59 o
  10   1  11      207.62      222.90     29.24 o
  11   1  11        9.63       24.39     12.30 o
  12   1  11      102.23      132.54     17.00 o
  13   1  11        2.00       14.99      8.38 o
 -13   2  11      256.84      319.10     52.18 o
 -12   2  11      539.08      593.14     45.19 o
 -11   2  11      396.11      337.00     30.60 o
 -10   2  11       88.49      111.82     16.82 o
  -9   2  11       70.42       40.88     11.61 o
  -8   2  11      871.04      868.92     91.63 o
  -7   2  11      750.77      714.73     37.43 o
  -6   2  11     3942.66     3770.02     54.89 o
  -5   2  11     3285.33     3181.08     45.99 o
  -4   2  11     1367.32     1277.87     27.46 o
  -3   2  11       49.65       59.21     13.54 o
  -2   2  11      328.66      277.21     25.13 o
  -1   2  11       16.46       20.52      6.01 o
   0   2  11     1363.73     1336.18     22.66 o
   1   2  11      762.91      738.17     21.18 o
   2   2  11      189.32      185.91     11.41 o
   3   2  11      326.01      330.50     14.28 o
   4   2  11      415.97      390.90     11.98 o
   5   2  11       19.42       11.57      3.52 o
   6   2  11       66.29       59.28      9.35 o
   7   2  11        6.38       16.64      5.07 o
   8   2  11       21.59       23.18      9.30 o
   9   2  11      141.50      137.80     20.63 o
  10   2  11        0.51      -13.23      8.82 o
  11   2  11        8.58        6.79      9.79 o
  12   2  11       23.78       31.34     14.33 o
  13   2  11      117.46      118.87     22.81 o
 -13   3  11        3.01       17.05     10.10 o
 -12   3  11       33.33       42.54      9.94 o
 -11   3  11       49.49       41.94      9.25 o
 -10   3  11       14.18       11.59     16.18 o
  -9   3  11      160.37      117.12     16.83 o
  -8   3  11     1225.81     1144.22     44.20 o
  -7   3  11     3659.70     3844.40     50.86 o
  -6   3  11     1628.31     1391.27     36.89 o
  -5   3  11       16.51       14.08      4.48 o
  -4   3  11      329.60      322.61     38.70 o
  -3   3  11      278.23      249.68     26.75 o
  -2   3  11        4.91        4.26      4.82 o
  -1   3  11      214.88      294.05     22.12 o
   0   3  11     1760.06     1769.88     44.72 o
   1   3  11     3319.61     3531.74     41.34 o
   2   3  11      690.52      611.91     18.44 o
   3   3  11      126.44       97.54      6.66 o
   4   3  11      465.68      424.94     20.67 o
   5   3  11      112.92       92.19     10.12 o
   6   3  11      737.12      791.26     16.08 o
   7   3  11       24.11       18.90      3.89 o
   8   3  11      364.22      358.77     26.81 o
   9   3  11        0.31        6.83      8.59 o
  10   3  11      246.43      245.71     28.63 o
  11   3  11       23.15       25.57     10.70 o
  12   3  11      192.21      161.62     34.33 o
  13   3  11       22.62       42.63     11.17 o
 -13   4  11        4.26       17.67      5.97 o
 -12   4  11      218.27      177.77     22.19 o
 -11   4  11        3.01       24.26      9.78 o
 -10   4  11        2.97        5.87     32.91 o
  -9   4  11       22.74       23.60      7.55 o
  -8   4  11      559.76      536.39     38.54 o
  -7   4  11      205.83      199.82     26.21 o
  -6   4  11       35.68       44.49      8.03 o
  -5   4  11       13.42       17.59     11.71 o
  -4   4  11      511.00      504.38     52.73 o
  -3   4  11      107.49       92.50     13.04 o
  -2   4  11     1767.75     1775.90     45.40 o
  -1   4  11      154.70      140.64     11.80 o
   0   4  11     1577.56     1649.37     27.06 o
   1   4  11      493.58      418.11     18.51 o
   2   4  11      154.71      155.89     10.51 o
   3   4  11        0.60        5.88      4.70 o
   4   4  11       71.95       76.92      8.68 o
   5   4  11      508.13      520.18     24.02 o
   6   4  11      540.25      577.33     29.17 o
   7   4  11      448.89      481.77     23.59 o
   8   4  11      452.80      495.87     26.27 o
   9   4  11        2.97        7.83     10.54 o
  10   4  11       47.78       30.95      6.14 o
  11   4  11        0.04        8.40      8.06 o
  12   4  11       13.66       24.10      9.41 o
  13   4  11        0.01       14.90     22.56 o
 -13   5  11       49.63       34.23      9.48 o
 -12   5  11        1.35       33.85      8.74 o
 -11   5  11       26.44       40.62     20.62 o
 -10   5  11       91.14       84.54     13.50 o
  -9   5  11       17.97       18.39     12.87 o
  -8   5  11       14.62       23.46     12.34 o
  -7   5  11       11.39       12.23     12.48 o
  -6   5  11      136.80      173.02     27.85 o
  -5   5  11      479.53      502.64     65.78 o
  -4   5  11      218.05      284.49     43.00 o
  -3   5  11        0.64       18.17      6.38 o
  -2   5  11        0.34        8.76      4.92 o
  -1   5  11       71.55       57.24      9.40 o
   0   5  11      290.16      316.19     22.79 o
   1   5  11      228.12      260.25     19.05 o
   2   5  11      377.49      398.76     15.84 o
   3   5  11      132.11      129.07      9.26 o
   4   5  11       35.74       46.14      6.51 o
   5   5  11        4.17       12.93      7.64 o
   6   5  11       21.22       31.51      4.73 o
   7   5  11      406.48      407.24     24.26 o
   8   5  11      629.85      668.99     39.33 o
   9   5  11      164.60      157.59     12.60 o
  10   5  11       95.85       85.09     12.19 o
  11   5  11        3.62       10.88     10.27 o
  12   5  11      112.61      113.54     19.85 o
 -13   6  11       71.18       86.53     36.75 o
 -12   6  11      279.69      307.73     26.99 o
 -11   6  11      143.11      156.00     17.36 o
 -10   6  11       84.70       83.86     15.17 o
  -9   6  11        0.07       13.10      7.42 o
  -8   6  11       53.02       20.60     16.92 o
  -7   6  11       23.28       15.42      5.74 o
  -6   6  11       54.76       31.16      5.89 o
  -5   6  11       10.29       17.67      5.15 o
  -4   6  11      247.15      281.68     23.67 o
  -3   6  11       22.42       33.58      6.79 o
  -2   6  11       45.50       42.31      8.55 o
  -1   6  11        9.29       23.76     12.76 o
   0   6  11       22.20       33.34      5.95 o
   1   6  11        1.43        6.82      2.22 o
   2   6  11       90.26      116.68     11.23 o
   3   6  11       22.34       17.64      3.70 o
   4   6  11        0.41        0.52      2.26 o
   5   6  11        9.09       26.06      6.39 o
   6   6  11        5.35       10.15      6.69 o
   7   6  11       94.91       93.89     12.03 o
   8   6  11      256.14      268.44     18.98 o
   9   6  11       51.90       48.71      8.10 o
  10   6  11       76.18       63.13     10.89 o
  11   6  11       71.80       92.75     12.13 o
  12   6  11      210.53      208.13     22.16 o
 -12   7  11       24.35       32.78      9.45 o
 -11   7  11       20.84       24.27      6.33 o
 -10   7  11       63.78       73.01     13.13 o
  -9   7  11        0.36        3.62      5.26 o
  -8   7  11       23.60       28.83      7.01 o
  -7   7  11      101.85       94.70     12.52 o
  -6   7  11      600.55      566.13     34.75 o
  -5   7  11        6.43        1.56      5.34 o
  -4   7  11       48.45       28.17      6.86 o
  -3   7  11      545.32      692.19     49.57 o
  -2   7  11       61.53       52.52     13.56 o
  -1   7  11       16.14       27.61     10.09 o
   0   7  11        8.58       18.46      5.39 o
   1   7  11       55.34       55.53      7.14 o
   2   7  11        7.38       11.86      4.29 o
   3   7  11      188.04      182.76     16.59 o
   4   7  11      297.76      311.81     17.28 o
   5   7  11     1059.47     1163.60     43.06 o
   6   7  11        2.68        9.75      4.01 o
   7   7  11       70.69       84.45     10.33 o
   8   7  11        0.09       10.82      5.95 o
   9   7  11      922.74     1019.37     49.68 o
  10   7  11       24.95       33.58      9.17 o
  11   7  11       16.58       20.29      5.07 o
  12   7  11        0.08        7.19      4.51 o
 -12   8  11      112.38      132.21     19.93 o
 -11   8  11       11.02       19.84      5.84 o
 -10   8  11       25.74       25.09      5.78 o
  -9   8  11        0.09        7.72     10.58 o
  -8   8  11       25.87       20.06      9.10 o
  -7   8  11        2.03        3.35      6.53 o
  -6   8  11       48.94       48.05     11.20 o
  -5   8  11       95.99       67.21     12.46 o
  -4   8  11        1.87       -3.14      7.06 o
  -3   8  11       31.59       36.68      8.29 o
  -2   8  11       54.09       18.65     21.73 o
  -1   8  11       10.74       51.26     12.95 o
   0   8  11       90.89      130.69     18.14 o
   1   8  11     1255.13     1219.14     61.04 o
   2   8  11        2.82        9.00      5.65 o
   3   8  11      635.85      648.15     22.53 o
   4   8  11       94.82      101.82      9.52 o
   5   8  11       61.21       67.46      8.48 o
   6   8  11        0.44       12.44      3.92 o
   7   8  11       42.82       35.15      6.24 o
   8   8  11       84.68       79.98     12.91 o
   9   8  11       55.12       51.03      7.15 o
  10   8  11       19.83       18.08      6.64 o
  11   8  11        8.14       22.82      6.01 o
 -11   9  11      640.83      761.36     45.49 o
 -10   9  11       11.15       12.26      7.39 o
  -9   9  11       18.96       15.48      6.01 o
  -8   9  11       33.05       24.66     16.87 o
  -7   9  11        0.80       28.33      8.17 o
  -6   9  11     1171.74     1104.72     67.20 o
  -5   9  11      196.83      242.61     24.38 o
  -4   9  11      686.59      662.45     48.94 o
  -3   9  11      225.93      287.14     33.93 o
  -2   9  11        3.39       12.39     10.05 o
  -1   9  11      275.99      295.52     30.78 o
   0   9  11        0.80        5.13      4.51 o
   1   9  11       12.10       15.70      5.80 o
   2   9  11        5.50        3.90      6.23 o
   3   9  11       30.40       15.68      7.65 o
   4   9  11       40.25       33.79      4.81 o
   5   9  11      206.68      203.51     15.89 o
   6   9  11      163.19      145.77     11.57 o
   7   9  11      521.35      570.21     31.28 o
   8   9  11        0.10       12.07      5.09 o
   9   9  11       50.46       50.08      8.71 o
  10   9  11      211.88      204.14     15.86 o
  11   9  11       27.83       14.74     12.84 o
 -11  10  11        9.21       21.69      7.11 o
 -10  10  11      381.41      381.09     48.84 o
  -9  10  11       32.70       41.96     10.16 o
  -8  10  11      331.44      320.82     33.97 o
  -7  10  11        2.28       21.44      7.27 o
  -6  10  11      131.86      132.97     15.45 o
  -5  10  11     1061.54     1013.63     57.94 o
  -4  10  11      547.67      615.65     37.00 o
  -3  10  11      464.15      514.37     44.68 o
  -2  10  11       25.87       25.88     10.27 o
  -1  10  11        0.05        6.58      5.88 o
   0  10  11       40.14       41.25      6.36 o
   1  10  11      606.72      596.87     31.14 o
   2  10  11       85.44       62.85     15.74 o
   3  10  11       10.09       16.18      5.31 o
   4  10  11      392.31      375.49     24.53 o
   5  10  11       67.17       50.25      5.99 o
   6  10  11        0.53       16.42      7.01 o
   7  10  11        5.95       18.34      5.71 o
   8  10  11        7.97       13.11      5.17 o
   9  10  11        5.60       18.62      4.85 o
  10  10  11       18.22       20.53      5.67 o
 -10  11  11      209.43      257.25     34.29 o
  -9  11  11       13.70       17.86     10.62 o
  -8  11  11        5.14       13.69     14.72 o
  -7  11  11       36.90       32.41      7.26 o
  -6  11  11      134.72      125.25     13.23 o
  -5  11  11        0.01        1.47     10.17 o
  -4  11  11      133.86      153.76     19.80 o
  -3  11  11      662.58      658.52     44.21 o
  -2  11  11        0.02       10.11     28.50 o
  -1  11  11       36.77       20.93      9.38 o
   0  11  11       14.33       23.79      9.96 o
   1  11  11        5.06       22.87      5.81 o
   2  11  11       13.50       12.05      4.93 o
   3  11  11       29.56       18.59      4.05 o
   4  11  11       36.81       35.96      5.26 o
   5  11  11       32.93       19.48      4.96 o
   6  11  11      846.50      889.79     51.92 o
   7  11  11       53.55       50.19     14.44 o
   8  11  11        0.00       16.66      7.11 o
   9  11  11       50.46       51.88      8.62 o
  -9  12  11       18.65       19.09      9.43 o
  -8  12  11       22.85       27.81     11.97 o
  -7  12  11       43.73       36.08     13.53 o
  -6  12  11        0.46       10.51      9.73 o
  -5  12  11        2.91       23.51     10.15 o
  -4  12  11       29.44       24.65     15.13 o
  -3  12  11        1.08        9.28      9.30 o
  -2  12  11        0.14        7.43      5.69 o
  -1  12  11       56.55       51.95     12.28 o
   0  12  11      148.48      145.33     14.80 o
   1  12  11      186.66      186.18     15.89 o
   2  12  11       52.78       47.48     10.37 o
   3  12  11        8.22        6.09      5.01 o
   4  12  11      407.40      386.02     31.58 o
   5  12  11        1.33        9.04     10.77 o
   6  12  11        4.66       12.67      7.19 o
   7  12  11        0.00        6.56      9.20 o
   8  12  11       87.36       79.03     12.15 o
  -8  13  11       21.33       29.17      9.77 o
  -7  13  11       66.78       46.09     10.82 o
  -6  13  11      260.22      264.51     23.96 o
  -5  13  11       15.49       33.35     14.32 o
  -4  13  11        4.09       14.49     17.26 o
  -3  13  11        2.70       19.99      6.40 o
  -2  13  11        2.09       12.78     11.89 o
  -1  13  11       13.83       19.26      6.09 o
   0  13  11      313.49      338.90     24.89 o
   1  13  11        0.09       18.99      5.34 o
   2  13  11        2.03       17.25      9.14 o
   3  13  11       24.15       24.57     16.10 o
   4  13  11      170.39      131.01     31.72 o
   5  13  11       46.75       56.13     11.11 o
   6  13  11      117.08      118.73     23.08 o
   7  13  11        5.99        9.94      8.54 o
  -7  14  11       90.56      104.07     18.43 o
  -6  14  11      130.15      158.66     18.83 o
  -5  14  11       20.22       28.38     10.85 o
  -4  14  11        7.50       36.92     25.43 o
  -3  14  11       10.03       14.36      6.19 o
  -2  14  11        3.81        3.01      6.95 o
  -1  14  11       70.83       76.30     11.98 o
   0  14  11       21.59       18.96      9.32 o
   1  14  11      322.81      330.71     23.11 o
   2  14  11        0.29        1.94      7.64 o
   3  14  11        1.44        7.39     19.32 o
   4  14  11      213.48      225.15     25.16 o
   5  14  11       22.00       31.09     12.87 o
   6  14  11       93.08       77.43     17.41 o
  -5  15  11       34.25       23.82      9.18 o
  -4  15  11        5.13       15.78      7.50 o
  -3  15  11      375.96      445.85     39.54 o
  -2  15  11       78.60       87.56     16.73 o
  -1  15  11        8.14       19.70      6.69 o
   0  15  11      162.78      130.31     19.13 o
   1  15  11       65.99       54.03     12.69 o
   2  15  11       64.08       61.80     12.85 o
   3  15  11       94.49      108.92     18.04 o
   4  15  11      136.45      180.11     16.97 o
  -2  16  11        2.36       20.42      6.73 o
  -1  16  11       12.99       31.45      7.74 o
   0  16  11        0.28        6.01     13.47 o
   1  16  11      440.31      474.58     39.09 o
 -12   0  12        3.27       13.58      9.86 o
 -10   0  12        1.04       35.19     12.81 o
  -8   0  12      162.58      157.70     33.02 o
  -6   0  12     1336.16     1245.95     38.59 o
  -4   0  12      446.41      426.32     49.70 o
  -2   0  12        0.00      -11.21      9.86 o
   0   0  12     1052.61     1010.08     18.00 o
   2   0  12        0.58        8.02     10.06 o
   4   0  12      595.87      569.95     20.49 o
   6   0  12      133.83      146.88     39.26 o
   8   0  12      929.98      882.09     25.50 o
  10   0  12       23.98       26.64     10.70 o
  12   0  12        5.15      -12.06     11.91 o
 -13   1  12        3.71        1.72      6.96 o
 -12   1  12       62.21       49.53     10.64 o
 -11   1  12        5.04       12.63     10.26 o
 -10   1  12       36.49       42.13     14.93 o
  -9   1  12       31.99       32.10     26.34 o
  -8   1  12       79.28       65.46     48.94 o
  -7   1  12     3588.70     3424.18     51.61 o
  -6   1  12       50.07       36.88     15.20 o
  -5   1  12        7.33       24.47      7.56 o
  -4   1  12     1001.16     1011.38     96.22 o
  -3   1  12     1024.92     1002.70     23.76 o
  -2   1  12      900.62      888.17     43.22 o
  -1   1  12     1397.89     1434.30     29.55 o
   0   1  12      640.21      544.66     12.94 o
   1   1  12     2505.22     2534.38     29.59 o
   2   1  12        0.83        5.39      2.82 o
   3   1  12     1945.47     1941.45     24.21 o
   4   1  12        1.03        8.45      4.42 o
   5   1  12      638.52      621.45     12.24 o
   6   1  12      275.10      253.58     20.48 o
   7   1  12      345.58      334.10     21.16 o
   8   1  12       20.96       17.65      3.64 o
   9   1  12      963.68      931.69     33.14 o
  10   1  12        0.72       24.20      7.22 o
  11   1  12      186.88      147.25     25.29 o
  12   1  12      247.94      260.89     26.51 o
  13   1  12       14.03       24.76     14.32 o
 -13   2  12       17.84        7.63      6.83 o
 -12   2  12        0.35       19.01     10.52 o
 -11   2  12       33.94       37.22      7.67 o
 -10   2  12       10.85       36.90      9.82 o
  -9   2  12        5.44        8.18     12.49 o
  -8   2  12      240.65      307.22     30.65 o
  -7   2  12     1716.69     1656.07     55.24 o
  -6   2  12     7995.44     7891.01    100.97 o
  -5   2  12     4077.13     3847.49     68.06 o
  -4   2  12      491.04      495.64     45.07 o
  -3   2  12      164.90      190.87     20.34 o
  -2   2  12      404.80      420.84     35.47 o
  -1   2  12       64.32       45.04      8.40 o
   0   2  12     1472.50     1421.64     31.01 o
   1   2  12      172.09      172.05     11.35 o
   2   2  12     2210.91     2400.53     23.03 o
   3   2  12     1010.46      993.91     19.16 o
   4   2  12      498.54      455.26     17.81 o
   5   2  12       16.05       10.18      2.97 o
   6   2  12      552.40      549.62     21.65 o
   7   2  12       43.42       51.89      7.85 o
   8   2  12      277.85      249.06     16.77 o
   9   2  12       44.32       52.15      7.93 o
  10   2  12        8.56       19.52      7.82 o
  11   2  12       57.10       60.34     12.96 o
  12   2  12        2.30       15.17      7.71 o
  13   2  12       74.84       96.78     35.76 o
 -13   3  12        7.03       15.45     17.57 o
 -12   3  12        6.07       12.49      8.54 o
 -11   3  12        0.62       10.00      9.25 o
 -10   3  12       73.37       67.24     14.88 o
  -9   3  12        1.20        6.00      6.78 o
  -8   3  12      400.55      364.63     38.62 o
  -7   3  12       55.26       59.54     12.21 o
  -6   3  12      220.55      210.34     20.75 o
  -5   3  12        0.20        7.63      5.46 o
  -4   3  12        9.92       14.07      6.77 o
  -3   3  12      774.08      816.96     17.23 o
  -2   3  12      567.55      509.43     17.22 o
  -1   3  12      480.98      503.84     22.82 o
   0   3  12     2447.99     2673.42     30.94 o
   1   3  12      631.90      583.91     16.06 o
   2   3  12      169.53      176.68     11.59 o
   3   3  12     2233.42     2333.93     25.22 o
   4   3  12      228.56      223.71     14.84 o
   5   3  12     1306.00     1365.63     17.69 o
   6   3  12      632.73      624.47     24.13 o
   7   3  12      277.16      301.67     25.25 o
   8   3  12      272.25      262.37     23.49 o
   9   3  12      360.14      283.56     27.65 o
  10   3  12       46.04       45.16      7.92 o
  11   3  12        6.06       10.03     11.86 o
  12   3  12       61.69       60.08     12.40 o
 -13   4  12        2.12        2.34      9.78 o
 -12   4  12        5.86       30.42     11.16 o
 -11   4  12       15.80       39.05      8.17 o
 -10   4  12       49.88       31.44     12.11 o
  -9   4  12        0.03        5.76      8.14 o
  -8   4  12      290.75      247.25     24.91 o
  -7   4  12       10.15       18.92      4.61 o
  -6   4  12     2180.11     2197.33     55.63 o
  -5   4  12      974.74      968.47     26.20 o
  -4   4  12       50.79       33.69      8.80 o
  -3   4  12      898.60      865.20     26.85 o
  -2   4  12     2113.85     2214.52     36.80 o
  -1   4  12     1940.93     2142.82     29.00 o
   0   4  12      219.73      270.84     19.88 o
   1   4  12      741.11      759.30     16.98 o
   2   4  12       24.41       40.24      7.79 o
   3   4  12      181.85      165.98     11.15 o
   4   4  12       21.72       26.26      5.97 o
   5   4  12     7276.60     7752.56    106.57 o
   6   4  12     4376.29     4680.18     71.55 o
   7   4  12     2961.48     3140.20     79.09 o
   8   4  12     1001.01      928.62     36.91 o
   9   4  12       58.61       46.54      8.30 o
  10   4  12        2.74        7.05      5.11 o
  11   4  12      407.11      410.44     37.49 o
  12   4  12       30.65       34.43      9.93 o
 -13   5  12      109.48      118.05     20.14 o
 -12   5  12        0.39       -0.67     10.71 o
 -11   5  12       79.69      103.66     17.74 o
 -10   5  12       30.27       24.02      5.98 o
  -9   5  12       76.15       87.43     14.46 o
  -8   5  12       13.65       33.31      7.28 o
  -7   5  12       19.12       25.68     10.35 o
  -6   5  12     2400.86     2376.94     65.37 o
  -5   5  12     1451.83     1518.90     58.80 o
  -4   5  12      193.32      148.43     18.38 o
  -3   5  12       74.28      103.25     14.25 o
  -2   5  12      272.27      280.73     28.33 o
  -1   5  12     1242.55     1264.97     31.17 o
   0   5  12      838.22      889.81     21.81 o
   1   5  12       96.59      101.60     13.34 o
   2   5  12       99.43      119.37     12.26 o
   3   5  12      554.30      550.22     21.77 o
   4   5  12     1044.88     1000.86     15.95 o
   5   5  12      854.76      782.27     18.12 o
   6   5  12     1152.85     1247.46     30.27 o
   7   5  12     3398.26     3778.61     73.38 o
   8   5  12      305.87      334.46     20.96 o
   9   5  12        1.53        8.31      5.66 o
  10   5  12       11.57       15.44      4.44 o
  11   5  12       61.61       50.94      8.10 o
  12   5  12       39.34       40.38     10.52 o
 -12   6  12        5.00       12.88      7.63 o
 -11   6  12       37.77       54.33     11.75 o
 -10   6  12        4.15       17.91      6.52 o
  -9   6  12       78.84       58.89     10.61 o
  -8   6  12        8.63        8.80     10.26 o
  -7   6  12     1109.28     1062.77     62.17 o
  -6   6  12      928.85      948.53     90.38 o
  -5   6  12     2301.38     2397.97     95.30 o
  -4   6  12      420.03      457.00     34.76 o
  -3   6  12      122.93      161.09     17.77 o
  -2   6  12        0.00        1.91      8.52 o
  -1   6  12      459.83      531.70     40.48 o
   0   6  12      409.44      569.13     37.52 o
   1   6  12     1208.40     1170.31     61.91 o
   2   6  12       63.65       65.52      9.35 o
   3   6  12      933.79     1008.82     27.80 o
   4   6  12      472.46      451.83     22.56 o
   5   6  12      230.90      253.28     20.16 o
   6   6  12       85.29       88.31      9.13 o
   7   6  12      990.98      973.50     36.32 o
   8   6  12      217.01      216.76     18.72 o
   9   6  12       38.59       39.47      8.56 o
  10   6  12        0.17       11.57      5.79 o
  11   6  12       64.83       54.29      8.64 o
  12   6  12       97.86       70.31     10.25 o
 -12   7  12        5.46       24.64     13.76 o
 -11   7  12      199.74      235.86     22.52 o
 -10   7  12      364.03      362.88     37.97 o
  -9   7  12        1.82       12.85      6.05 o
  -8   7  12      132.44      128.82     12.86 o
  -7   7  12       17.51       23.81      6.06 o
  -6   7  12      197.01      200.74     21.45 o
  -5   7  12      651.68      644.83     36.48 o
  -4   7  12      492.84      461.13     29.64 o
  -3   7  12      287.86      251.80     25.29 o
  -2   7  12      790.50      821.27     33.64 o
  -1   7  12      197.73      219.35     19.80 o
   0   7  12      529.89      536.45     25.32 o
   1   7  12      461.98      497.96     51.49 o
   2   7  12       51.82       55.70      6.78 o
   3   7  12      287.75      315.53     20.17 o
   4   7  12     5415.21     5778.77    128.47 o
   5   7  12      983.61     1005.59     23.21 o
   6   7  12      807.56      832.44     21.74 o
   7   7  12       94.76       87.07     12.34 o
   8   7  12      348.04      345.99     28.82 o
   9   7  12       84.44       79.49     11.07 o
  10   7  12       16.89       19.51      5.19 o
  11   7  12       12.44       17.26      5.13 o
 -11   8  12       35.54       52.31     34.71 o
 -10   8  12      270.15      342.47     27.58 o
  -9   8  12        3.72       17.55      9.90 o
  -8   8  12       57.90       59.38     15.05 o
  -7   8  12      331.73      354.62     34.84 o
  -6   8  12       53.31       83.21     19.48 o
  -5   8  12      309.39      272.51     26.57 o
  -4   8  12     1124.28     1272.77     62.06 o
  -3   8  12      728.45      753.99     92.04 o
  -2   8  12      176.76      197.07     28.22 o
  -1   8  12      444.75      532.27     54.02 o
   0   8  12       33.12       38.56      7.97 o
   1   8  12      445.86      440.92     25.12 o
   2   8  12      194.97      221.67     16.41 o
   3   8  12      274.76      285.77     19.77 o
   4   8  12      877.89      850.24     22.49 o
   5   8  12      195.43      195.91     14.61 o
   6   8  12      139.73      176.15     12.49 o
   7   8  12      522.26      566.23     33.41 o
   8   8  12       13.47       16.86      8.05 o
   9   8  12        0.92        3.95      6.94 o
  10   8  12      397.12      371.20     26.09 o
  11   8  12        1.28        7.22      6.49 o
 -11   9  12      310.26      292.07     38.57 o
 -10   9  12       68.81       72.02     22.85 o
  -9   9  12        1.24       14.60      5.49 o
  -8   9  12       54.53       38.56      7.82 o
  -7   9  12       58.09       51.26     14.87 o
  -6   9  12       61.58       51.13     10.02 o
  -5   9  12      125.13      146.78     22.54 o
  -4   9  12     1834.48     1903.40     94.49 o
  -3   9  12       40.39       36.37      8.13 o
  -2   9  12      786.55      794.13     48.22 o
  -1   9  12      164.95      192.12     26.91 o
   0   9  12      124.31      109.30     15.23 o
   1   9  12      387.91      397.25     20.19 o
   2   9  12      331.20      314.21     22.45 o
   3   9  12      184.52      177.21     12.90 o
   4   9  12     1284.71     1394.23     28.18 o
   5   9  12      488.72      517.90     26.81 o
   6   9  12       48.57       42.65      5.97 o
   7   9  12       13.46        8.08      5.56 o
   8   9  12      433.17      447.19     25.73 o
   9   9  12       47.12       36.76      9.43 o
  10   9  12      215.08      208.41     18.79 o
 -10  10  12      106.30      100.50     15.55 o
  -9  10  12       16.40       15.90     11.53 o
  -8  10  12       33.83       32.01      9.56 o
  -7  10  12       31.04       37.16     10.38 o
  -6  10  12       22.79       21.92      9.73 o
  -5  10  12      506.92      561.76     50.44 o
  -4  10  12     2140.93     2249.18     65.51 o
  -3  10  12      180.89      225.26     30.23 o
  -2  10  12        4.14       15.44     33.21 o
  -1  10  12      270.75      326.51     58.28 o
   0  10  12      235.15      242.61     26.56 o
   1  10  12       28.47       41.18     13.20 o
   2  10  12       94.82       63.83     12.35 o
   3  10  12      291.72      297.47     19.75 o
   4  10  12        1.72        9.56      6.86 o
   5  10  12       54.42       51.75      7.22 o
   6  10  12        5.24       12.19      5.27 o
   7  10  12      312.94      299.61     22.63 o
   8  10  12       39.63       30.37      8.48 o
   9  10  12      472.32      492.21     31.61 o
  10  10  12        8.99       18.99      6.45 o
  -9  11  12      238.18      258.16     40.81 o
  -8  11  12       14.03       14.16     16.73 o
  -7  11  12       40.79       56.42     14.08 o
  -6  11  12       42.55       35.72     11.92 o
  -5  11  12       13.99       24.34      5.76 o
  -4  11  12      206.14      227.31     28.16 o
  -3  11  12        7.54       32.54      8.19 o
  -2  11  12     1410.82     1482.25     59.90 o
  -1  11  12        0.96        5.62      4.02 o
   0  11  12       31.57       30.62      6.74 o
   1  11  12        4.64       12.77      8.21 o
   2  11  12        0.60       13.05      4.64 o
   3  11  12      299.01      231.25     51.56 o
   4  11  12       20.37       20.15      5.26 o
   5  11  12      858.58      875.53     49.89 o
   6  11  12       68.51       54.47      8.57 o
   7  11  12        9.01       20.68      6.37 o
   8  11  12      143.32      141.06     16.61 o
   9  11  12        2.32       13.94      5.60 o
  -9  12  12      361.97      356.41     27.55 o
  -8  12  12       29.04       35.00      9.18 o
  -7  12  12        6.49        8.43      6.10 o
  -6  12  12        1.34        2.93      7.82 o
  -5  12  12        3.02       20.89      9.41 o
  -4  12  12       96.66       79.04     34.98 o
  -3  12  12      891.15      899.50     74.84 o
  -2  12  12      159.20      152.39     18.20 o
  -1  12  12        0.68       -5.21      6.13 o
   0  12  12      196.43      183.61     16.07 o
   1  12  12       18.37       20.89      6.66 o
   2  12  12        0.24       12.18      5.46 o
   3  12  12        0.76       15.08      7.29 o
   4  12  12       10.39       22.11      6.21 o
   5  12  12      317.30      299.62     21.82 o
   6  12  12       63.19       41.20      7.38 o
   7  12  12      714.11      696.01     54.40 o
   8  12  12       31.34       35.55     11.28 o
  -7  13  12       29.01       31.42      9.18 o
  -6  13  12       92.13       69.06     11.92 o
  -5  13  12       25.40       45.39     10.57 o
  -4  13  12      440.63      462.62     46.00 o
  -3  13  12       97.53       66.04     18.05 o
  -2  13  12      316.61      351.49     28.01 o
  -1  13  12       24.98       22.66      6.45 o
   0  13  12        8.55        9.74      4.74 o
   1  13  12      310.90      316.86     30.49 o
   2  13  12       56.97       57.01     11.02 o
   3  13  12       74.60      103.03     16.64 o
   4  13  12        0.07       17.42      6.63 o
   5  13  12       77.88       73.43     13.41 o
   6  13  12      117.07      136.23     22.16 o
   7  13  12       25.94       27.26      7.49 o
  -6  14  12        7.76       62.47     27.79 o
  -5  14  12       16.26        4.03     11.43 o
  -4  14  12       33.71       46.97     15.43 o
  -3  14  12      368.80      332.38     19.59 o
  -2  14  12       10.64        9.24      6.64 o
  -1  14  12       36.97       29.44     15.45 o
   0  14  12        0.37       17.86      6.47 o
   1  14  12        2.35        6.35      5.10 o
   2  14  12       13.37       22.84     16.18 o
   3  14  12       21.75        5.09      9.12 o
   4  14  12       33.00       43.53     20.17 o
   5  14  12        5.98       15.42     10.77 o
  -4  15  12       34.43       33.72      9.35 o
  -3  15  12      153.23      166.16     20.95 o
  -2  15  12        9.88       -8.33      7.69 o
  -1  15  12       10.90       12.26     10.73 o
   0  15  12       94.35       89.48     13.63 o
   1  15  12      219.43      141.13     24.56 o
   2  15  12       42.66       50.37     20.18 o
   3  15  12        4.14        6.08     11.89 o
 -13   0  13        0.64       66.63     21.88 o
 -11   0  13       49.24       50.01     11.98 o
  -9   0  13      289.44      304.45     47.85 o
  -7   0  13     2108.26     1918.06     81.81 o
  -5   0  13       47.50       46.08     14.63 o
  -3   0  13       51.46       45.16     11.81 o
  -1   0  13      419.83      445.50     43.93 o
   1   0  13       15.47       15.46      7.44 o
   3   0  13      254.75      291.57     22.06 o
   5   0  13      100.03       86.87     11.74 o
   7   0  13      397.67      424.08     66.17 o
   9   0  13      363.91      341.50     36.42 o
  11   0  13        1.47        5.58      4.43 o
 -13   1  13       12.46       28.68      9.80 o
 -12   1  13     1556.65     1577.76     81.94 o
 -11   1  13      179.12      192.76     25.08 o
 -10   1  13       41.39       45.09      9.66 o
  -9   1  13       10.72       17.68     18.94 o
  -8   1  13      341.27      354.51     30.70 o
  -7   1  13      611.95      643.59     54.38 o
  -6   1  13      180.05      178.76     22.25 o
  -5   1  13        2.15       -2.45      9.80 o
  -4   1  13      787.44      740.37     30.90 o
  -3   1  13      360.39      401.08     39.82 o
  -2   1  13      853.99      783.09     28.55 o
  -1   1  13       59.03       77.77      8.88 o
   0   1  13      392.09      350.36     42.36 o
   1   1  13       13.25       13.58      4.21 o
   2   1  13      532.71      529.22     11.40 o
   3   1  13      236.40      243.90     19.36 o
   4   1  13      118.73      123.30     11.26 o
   5   1  13      295.10      251.08     19.10 o
   6   1  13       40.08       43.45      7.54 o
   7   1  13        4.44        8.51      4.73 o
   8   1  13      100.66      101.22     14.49 o
   9   1  13      259.96      258.50     20.74 o
  10   1  13       20.68       27.87      5.09 o
  11   1  13       55.17       42.21     12.10 o
  12   1  13       27.44       34.41      9.74 o
 -13   2  13       22.86       34.23      8.57 o
 -12   2  13        6.66       26.91      8.59 o
 -11   2  13       58.69       48.23      9.52 o
 -10   2  13      176.93      152.41     21.99 o
  -9   2  13      145.31      142.84     18.23 o
  -8   2  13       60.10       65.74     14.12 o
  -7   2  13     1317.24     1272.42     47.51 o
  -6   2  13     1563.54     1401.58     21.43 o
  -5   2  13      205.72      231.74     28.86 o
  -4   2  13      144.92      156.71     20.84 o
  -3   2  13       30.04       42.67     13.56 o
  -2   2  13        7.32       20.10      6.63 o
  -1   2  13      531.08      494.55     45.55 o
   0   2  13       33.29       29.96      7.83 o
   1   2  13       36.55       23.88      4.67 o
   2   2  13       47.27       36.63      9.02 o
   3   2  13       31.69       27.51      3.86 o
   4   2  13      288.01      289.96     18.87 o
   5   2  13      223.96      214.86     14.37 o
   6   2  13      100.01       75.81     11.57 o
   7   2  13       54.04       57.65      8.67 o
   8   2  13       81.44       90.76     10.33 o
   9   2  13      783.45      707.61     39.52 o
  10   2  13      237.69      241.44     22.91 o
  11   2  13        0.33       -0.80     14.45 o
  12   2  13      146.71      154.50     18.58 o
 -13   3  13       25.48       39.45     10.10 o
 -12   3  13      359.02      431.17     39.52 o
 -11   3  13      177.50      218.13     26.87 o
 -10   3  13        8.43       13.71     13.13 o
  -9   3  13       32.07       45.40     10.66 o
  -8   3  13      667.71      646.26     53.78 o
  -7   3  13      557.34      609.96     57.94 o
  -6   3  13      353.60      406.98     74.07 o
  -5   3  13      104.01       92.68     25.94 o
  -4   3  13     1087.97     1008.34     16.50 o
  -3   3  13      743.19      654.12     18.92 o
  -2   3  13      251.12      268.64     24.19 o
  -1   3  13      587.82      621.46     30.36 o
   0   3  13       20.53       14.02      3.74 o
   1   3  13       50.12       33.41      4.69 o
   2   3  13       10.63       11.92      4.71 o
   3   3  13       54.43       63.89      6.59 o
   4   3  13      544.43      556.70     12.61 o
   5   3  13      101.62      106.34     10.48 o
   6   3  13      405.67      399.00     22.14 o
   7   3  13       59.41       64.37     11.08 o
   8   3  13      288.13      292.06     29.36 o
   9   3  13      108.04      126.56     15.57 o
  10   3  13        1.58       21.10      5.99 o
  11   3  13      159.90      148.40     15.96 o
  12   3  13       33.45       35.92      9.16 o
 -12   4  13      104.80      116.66     25.56 o
 -11   4  13       12.61       13.66      6.17 o
 -10   4  13       28.70       23.19     14.80 o
  -9   4  13      125.87      102.06     15.52 o
  -8   4  13      820.63      757.17     72.00 o
  -7   4  13     3748.95     3582.08     68.79 o
  -6   4  13      224.75      238.07     20.41 o
  -5   4  13      233.02      209.86     22.94 o
  -4   4  13       49.28       39.15     13.69 o
  -3   4  13       66.75       55.81      7.46 o
  -2   4  13      459.68      471.21     29.69 o
  -1   4  13      286.31      298.29     21.48 o
   0   4  13       50.17       72.34      9.10 o
   1   4  13      834.56      834.04     28.76 o
   2   4  13      307.24      324.42     18.47 o
   3   4  13        5.84        4.25      3.75 o
   4   4  13       63.09       61.96      8.04 o
   5   4  13     2912.98     2933.05     46.59 o
   6   4  13     1380.31     1348.03     30.75 o
   7   4  13      113.60      122.74     13.15 o
   8   4  13      262.70      277.82     24.72 o
   9   4  13       66.78       51.10      8.15 o
  10   4  13        0.10       25.44      5.98 o
  11   4  13        2.53       10.47      7.32 o
  12   4  13        4.54       19.88      7.09 o
 -12   5  13       25.09       22.89     26.24 o
 -11   5  13      115.05      109.84     18.60 o
 -10   5  13       15.57       33.15      8.08 o
  -9   5  13       23.09       13.60      4.48 o
  -8   5  13       56.02       14.24     17.35 o
  -7   5  13      659.12      582.42     34.85 o
  -6   5  13       12.23        3.45      7.77 o
  -5   5  13       65.48       62.87      9.86 o
  -4   5  13      313.39      290.53     51.18 o
  -3   5  13        5.55       16.00     10.90 o
  -2   5  13      849.90      895.93     36.61 o
  -1   5  13     1198.72     1231.71     26.84 o
   0   5  13      374.38      422.04     31.40 o
   1   5  13     1533.20     1486.05     38.77 o
   2   5  13       73.55       73.44      8.34 o
   3   5  13      206.08      206.93     14.33 o
   4   5  13      876.62      819.96     30.88 o
   5   5  13     1922.13     1970.87     37.31 o
   6   5  13      749.32      770.00     29.79 o
   7   5  13       29.37       19.49      8.16 o
   8   5  13      158.74      151.69     12.87 o
   9   5  13      111.65       79.89     16.47 o
  10   5  13        0.01       20.13      5.10 o
  11   5  13        6.77       -2.11      6.58 o
  12   5  13      104.53       91.89     20.80 o
 -12   6  13      102.85      115.98     18.70 o
 -11   6  13       24.77       19.50     10.38 o
 -10   6  13      212.02      201.87     21.18 o
  -9   6  13        0.10        4.23      6.92 o
  -8   6  13      245.52      271.10     32.71 o
  -7   6  13       30.03       18.47      6.49 o
  -6   6  13       57.32       60.00     19.38 o
  -5   6  13      228.68      182.78     36.28 o
  -4   6  13        6.52       12.01     11.83 o
  -3   6  13       83.17       95.70     15.05 o
  -2   6  13      178.95      179.56     17.35 o
  -1   6  13       63.06       49.04      8.67 o
   0   6  13        9.06       20.13      8.35 o
   1   6  13      394.97      395.54     24.61 o
   2   6  13      258.33      295.90     18.14 o
   3   6  13       43.55       43.92      5.32 o
   4   6  13        5.38        3.52      2.48 o
   5   6  13      638.55      656.80     26.21 o
   6   6  13      884.65      913.83     21.07 o
   7   6  13       80.92       77.26     11.03 o
   8   6  13       39.09       28.72     15.73 o
   9   6  13      311.06      304.01     20.96 o
  10   6  13       68.01       69.83      9.62 o
  11   6  13       37.43       38.20      7.61 o
 -11   7  13       45.83       36.44      8.70 o
 -10   7  13        1.22        7.22      6.04 o
  -9   7  13      214.84      283.55     37.38 o
  -8   7  13        7.57       24.54     20.46 o
  -7   7  13       38.72       68.60     21.76 o
  -6   7  13      124.26      161.26     25.36 o
  -5   7  13       61.67       47.66      8.31 o
  -4   7  13      555.17      494.31     40.54 o
  -3   7  13      242.01      254.29     24.01 o
  -2   7  13      552.67      653.35     64.98 o
  -1   7  13       96.41      145.05     13.93 o
   0   7  13       28.38       19.86      5.72 o
   1   7  13     1287.80     1264.57     31.74 o
   2   7  13        0.40        9.78      6.60 o
   3   7  13     1289.78     1304.21     40.56 o
   4   7  13      232.01      229.63     15.50 o
   5   7  13       62.62       67.09      8.56 o
   6   7  13       10.32       21.89      5.62 o
   7   7  13      251.33      275.82     25.44 o
   8   7  13      130.78      137.08     10.18 o
   9   7  13       67.54       87.02     11.75 o
  10   7  13       65.77       53.59     18.56 o
  11   7  13       56.98       59.16     11.87 o
 -11   8  13       66.55       84.95     14.17 o
 -10   8  13      305.71      283.32     30.75 o
  -9   8  13       39.15       72.52     11.56 o
  -8   8  13        2.78       16.34      5.39 o
  -7   8  13      106.42      120.50     13.12 o
  -6   8  13       42.50       31.74     10.68 o
  -5   8  13       12.11       15.02      4.78 o
  -4   8  13     1313.33     1217.00     42.04 o
  -3   8  13      417.30      336.99     28.71 o
  -2   8  13     1209.24     1158.08     86.79 o
  -1   8  13      201.29      205.02     18.41 o
   0   8  13       35.61       21.64      5.88 o
   1   8  13      458.96      465.94     36.96 o
   2   8  13     2850.77     3237.05     68.34 o
   3   8  13     1701.59     1885.67     51.57 o
   4   8  13      718.48      709.51     24.19 o
   5   8  13      462.70      528.59     28.95 o
   6   8  13      169.67      147.04     12.20 o
   7   8  13       98.84      122.63     13.04 o
   8   8  13       43.63       57.95      8.09 o
   9   8  13       10.67       16.40      6.45 o
  10   8  13        7.72       15.84      8.35 o
 -10   9  13        6.96       14.61     10.64 o
  -9   9  13        0.03       10.25     12.87 o
  -8   9  13        8.85        7.00      4.52 o
  -7   9  13        5.28       10.92     14.41 o
  -6   9  13      125.42      114.54     14.09 o
  -5   9  13       37.15       18.96      6.88 o
  -4   9  13      142.89       81.51     13.02 o
  -3   9  13       90.16       82.68     15.01 o
  -2   9  13      132.10      116.38     33.52 o
  -1   9  13       62.17       51.87      8.74 o
   0   9  13      360.86      362.94     28.74 o
   1   9  13       67.94       57.24      8.60 o
   2   9  13      288.94      329.29     27.18 o
   3   9  13     1685.56     1780.78     56.84 o
   4   9  13     1923.54     1929.07     35.94 o
   5   9  13       15.61       20.54      4.30 o
   6   9  13       24.54       27.96      4.53 o
   7   9  13      268.22      247.26     22.20 o
   8   9  13      583.58      595.62     28.61 o
   9   9  13       22.98       27.53      5.94 o
  10   9  13      182.16      171.47     14.79 o
 -10  10  13       29.72       35.37     14.01 o
  -9  10  13        6.91        8.29      6.86 o
  -8  10  13       92.45       50.67     30.73 o
  -7  10  13       61.09       58.62     16.29 o
  -6  10  13       34.69       34.10     13.92 o
  -5  10  13       42.68       35.51      8.66 o
  -4  10  13      108.26      105.07     18.55 o
  -3  10  13      113.05      113.37     22.37 o
  -2  10  13        9.35       11.95     14.39 o
  -1  10  13      207.18      236.99     33.07 o
   0  10  13      439.40      447.21     22.05 o
   1  10  13        0.84        6.72      4.72 o
   2  10  13      431.19      481.59     31.48 o
   3  10  13        7.17       10.63      3.21 o
   4  10  13      287.12      268.70     26.90 o
   5  10  13        3.04       10.57      6.09 o
   6  10  13       24.95       20.94      6.31 o
   7  10  13       44.40       48.53      9.35 o
   8  10  13       39.84       51.11      8.24 o
   9  10  13       42.99       49.94      8.64 o
  -9  11  13       33.89       26.99      9.19 o
  -8  11  13      165.74      197.60     29.73 o
  -7  11  13       31.17       29.11      8.36 o
  -6  11  13      138.88      149.12     19.06 o
  -5  11  13        6.87        4.10      5.09 o
  -4  11  13       11.00       17.94     19.08 o
  -3  11  13      195.61      167.19     33.07 o
  -2  11  13      799.45      932.29     67.84 o
  -1  11  13      901.55      915.17     43.46 o
   0  11  13      591.35      631.79     42.30 o
   1  11  13        9.18        6.76      4.36 o
   2  11  13      333.01      323.11     35.71 o
   3  11  13      125.81       89.79     14.41 o
   4  11  13      263.82      167.34     59.28 o
   5  11  13       93.42       81.09     11.91 o
   6  11  13        9.92        9.30      9.21 o
   7  11  13       18.46       39.60      7.45 o
   8  11  13       59.20       30.10      6.33 o
  -8  12  13        7.06       18.63     18.99 o
  -7  12  13        9.38       11.50     13.86 o
  -6  12  13        2.33       20.76     11.45 o
  -5  12  13      135.01      124.04     22.13 o
  -4  12  13        9.99       39.43     26.63 o
  -3  12  13        3.40       -0.79     12.42 o
  -2  12  13        1.16        3.48      5.13 o
  -1  12  13     1320.74     1527.40     54.78 o
   0  12  13      203.61      171.45     16.78 o
   1  12  13       27.74        8.07      8.93 o
   2  12  13       34.59       33.69      9.12 o
   3  12  13        1.17       21.98      7.48 o
   4  12  13      120.03      164.47     27.07 o
   5  12  13        0.95        9.11      6.85 o
   6  12  13       16.66       15.60      6.02 o
   7  12  13        0.58        1.08      7.79 o
  -7  13  13        3.64       24.34      9.96 o
  -6  13  13       92.63       88.82     32.11 o
  -5  13  13       27.83       33.24     20.71 o
  -4  13  13       49.86       57.70     32.17 o
  -3  13  13       36.24       23.93      8.06 o
  -2  13  13        3.20        0.79      6.77 o
  -1  13  13        0.02       11.15      7.79 o
   0  13  13       27.39       21.35      7.49 o
   1  13  13       80.94       56.05     11.26 o
   2  13  13       24.76       32.25      8.95 o
   3  13  13        1.35       15.09     10.87 o
   4  13  13      114.63      120.93     13.75 o
   5  13  13       20.83       26.72      7.12 o
   6  13  13       24.65       49.60     11.67 o
  -5  14  13       55.14       61.13     11.90 o
  -4  14  13       22.34       27.22      9.79 o
  -3  14  13      336.39      382.33     23.51 o
  -2  14  13        2.62       32.56      8.02 o
  -1  14  13       13.78       15.65      5.00 o
   0  14  13       13.55       12.64      6.57 o
   1  14  13      163.08      139.41     19.86 o
   2  14  13        4.88        5.74      6.93 o
   3  14  13       15.87       42.45      9.75 o
   4  14  13        4.88       23.45      7.42 o
   5  14  13        5.40        2.35      9.20 o
  -3  15  13      197.94      223.28     38.57 o
  -2  15  13      270.23      312.17     41.18 o
  -1  15  13      255.35      236.74     34.64 o
   0  15  13      262.72      226.65     39.46 o
   1  15  13       12.95       33.51      9.57 o
   2  15  13        7.42       23.12     15.37 o
 -12   0  14      116.92      148.65     29.91 o
 -10   0  14      261.71      314.72     39.66 o
  -8   0  14       11.51       14.81     13.31 o
  -6   0  14     6616.62     6556.01    208.23 o
  -4   0  14     1420.71     1334.96     51.85 o
  -2   0  14      202.93      194.76     36.27 o
   0   0  14     3622.27     3673.17     77.91 o
   2   0  14      851.18      872.06     40.30 o
   4   0  14     6414.21     6700.01     79.38 o
   6   0  14     2223.43     2083.77    134.73 o
   8   0  14       60.26       38.10     12.34 o
  10   0  14      214.99      180.04     28.12 o
  12   0  14       59.95      105.67     29.49 o
 -12   1  14        0.64        2.86      7.27 o
 -11   1  14        8.57        2.36      9.73 o
 -10   1  14        0.92       12.73      9.13 o
  -9   1  14       74.98      101.63     19.07 o
  -8   1  14      215.68      228.35     28.24 o
  -7   1  14     4687.94     4207.40    113.55 o
  -6   1  14      317.92      329.76     34.24 o
  -5   1  14      180.47      204.98     25.39 o
  -4   1  14      861.80      841.16     49.65 o
  -3   1  14       10.21       28.35      6.74 o
  -2   1  14        2.35       -1.47      7.74 o
  -1   1  14     1007.61      943.94     32.36 o
   0   1  14      175.82      138.72     28.09 o
   1   1  14      175.37      207.34     21.30 o
   2   1  14     1387.56     1443.22     21.03 o
   3   1  14      904.01      812.54     21.11 o
   4   1  14        6.47       11.81      3.92 o
   5   1  14     1035.09      969.47     17.69 o
   6   1  14       11.99       17.74      4.80 o
   7   1  14     1535.63     1659.50     35.45 o
   8   1  14     1006.02      939.09     40.93 o
   9   1  14      266.17      292.26     23.57 o
  10   1  14      449.41      421.45     28.78 o
  11   1  14      357.77      379.69     32.72 o
  12   1  14       22.23       21.72     12.63 o
 -12   2  14      219.14      231.63     20.65 o
 -11   2  14       22.12       37.61      9.62 o
 -10   2  14      284.27      313.27     32.49 o
  -9   2  14       16.34       26.69     14.61 o
  -8   2  14      183.38      216.14     30.54 o
  -7   2  14     1403.66     1432.24     58.82 o
  -6   2  14     7246.86     7169.78    192.42 o
  -5   2  14      286.31      354.23     36.08 o
  -4   2  14       79.03      109.69     22.32 o
  -3   2  14      754.95      716.06     21.61 o
  -2   2  14        2.05        6.24      4.20 o
  -1   2  14      262.08      236.69     41.83 o
   0   2  14      464.16      491.49     27.90 o
   1   2  14       24.94       16.45      8.51 o
   2   2  14     1420.42     1340.51     20.35 o
   3   2  14      723.89      701.61     18.13 o
   4   2  14     2459.41     2443.18     37.03 o
   5   2  14        3.28        6.01      3.63 o
   6   2  14     1228.12     1235.15     25.91 o
   7   2  14       50.38       21.95      5.85 o
   8   2  14      464.17      452.51     32.42 o
   9   2  14      108.77       89.64     21.88 o
  10   2  14       18.26       15.66      5.36 o
  11   2  14       60.51       78.20     12.50 o
  12   2  14       39.01       47.75     11.22 o
 -12   3  14        1.92       -0.74      9.53 o
 -11   3  14      237.81      285.35     29.00 o
 -10   3  14        1.11       19.88      7.80 o
  -9   3  14      195.15      186.36     21.78 o
  -8   3  14     1064.38     1075.80     61.47 o
  -7   3  14     1930.86     2012.60     64.95 o
  -6   3  14       17.88        4.62      9.14 o
  -5   3  14     1329.17     1225.18     32.11 o
  -4   3  14      509.46      560.97     49.38 o
  -3   3  14        8.65       -5.53      9.11 o
  -2   3  14      101.71       69.00     15.38 o
  -1   3  14     1437.63     1478.67     54.04 o
   0   3  14      445.36      468.03     21.95 o
   1   3  14        3.43        6.41      3.25 o
   2   3  14      721.28      680.77     20.99 o
   3   3  14     4319.49     4632.94     49.25 o
   4   3  14      113.96       88.45      9.07 o
   5   3  14     1034.09     1011.64     29.55 o
   6   3  14      458.26      446.98     23.95 o
   7   3  14      623.81      611.09     46.59 o
   8   3  14      139.35      163.50     17.43 o
   9   3  14       28.26       31.94      7.89 o
  10   3  14      145.29      126.86     15.37 o
  11   3  14       35.95       33.19      8.41 o
  12   3  14      117.48      142.04     24.09 o
 -12   4  14      134.49      184.21     19.19 o
 -11   4  14      110.01      126.12     44.13 o
 -10   4  14        0.90        2.17      5.41 o
  -9   4  14       48.56       38.92      8.71 o
  -8   4  14       85.26      126.15     16.50 o
  -7   4  14     1403.13     1465.93     59.04 o
  -6   4  14      380.35      406.00     29.64 o
  -5   4  14       20.38       10.79      5.90 o
  -4   4  14      473.08      410.62     38.72 o
  -3   4  14      146.18      141.66     28.02 o
  -2   4  14      451.20      391.35     34.01 o
  -1   4  14      120.86      136.72     14.51 o
   0   4  14      857.79      881.12     35.51 o
   1   4  14      386.49      380.13     34.58 o
   2   4  14        2.05       13.55      6.68 o
   3   4  14       66.13       69.47      7.19 o
   4   4  14     2174.04     2238.01     35.20 o
   5   4  14      354.06      346.42     23.76 o
   6   4  14      537.63      523.51     29.82 o
   7   4  14      105.75       89.86     12.32 o
   8   4  14       29.63       26.19      9.51 o
   9   4  14      217.35      226.49     21.31 o
  10   4  14        8.46       10.68      4.94 o
  11   4  14       44.75       63.64     11.41 o
 -12   5  14        0.04        2.18     10.57 o
 -11   5  14      299.41      316.52     39.29 o
 -10   5  14       90.01       94.37     20.47 o
  -9   5  14      417.22      404.92     33.02 o
  -8   5  14      880.01      823.19     36.45 o
  -7   5  14     1194.05     1062.78     42.12 o
  -6   5  14      528.37      454.07     26.56 o
  -5   5  14     1227.77     1172.38     44.60 o
  -4   5  14      197.76      187.80     19.95 o
  -3   5  14        4.27        8.47      5.58 o
  -2   5  14        3.40       10.51      7.83 o
  -1   5  14      110.54      133.62     16.95 o
   0   5  14        0.36        9.01      4.67 o
   1   5  14       92.77       87.76      9.32 o
   2   5  14      396.31      420.09     22.77 o
   3   5  14     1873.59     2003.09     34.99 o
   4   5  14      163.59      148.91     16.39 o
   5   5  14     2166.77     2191.68     38.68 o
   6   5  14       12.86       10.23      3.10 o
   7   5  14      610.59      611.78     25.52 o
   8   5  14       21.43       34.15      8.15 o
   9   5  14        9.11       14.47      9.66 o
  10   5  14      180.59      183.39     15.98 o
  11   5  14        0.01       11.13      9.80 o
 -11   6  14      141.09      158.16     26.71 o
 -10   6  14        0.74        3.54      4.84 o
  -9   6  14        4.91       14.86      8.58 o
  -8   6  14      561.65      558.77     45.14 o
  -7   6  14      776.23      806.06     60.96 o
  -6   6  14      159.66      165.10     18.30 o
  -5   6  14      116.04      100.36     14.06 o
  -4   6  14      144.56      154.15     25.50 o
  -3   6  14       46.81       30.48     18.17 o
  -2   6  14      437.11      480.28     29.54 o
  -1   6  14       19.82       19.28      4.99 o
   0   6  14      188.39      198.39     22.63 o
   1   6  14       36.92       30.27      8.95 o
   2   6  14      202.55      213.86     17.69 o
   3   6  14      328.75      340.05     17.90 o
   4   6  14      828.70      813.26     20.92 o
   5   6  14        0.28        5.97      6.30 o
   6   6  14      137.75      152.86     11.77 o
   7   6  14      809.91      771.84     30.57 o
   8   6  14      562.46      556.74     31.40 o
   9   6  14      153.17      128.37     13.40 o
  10   6  14       23.55       12.63      4.78 o
  11   6  14        2.95       15.00      6.27 o
 -11   7  14       37.12       31.25      7.00 o
 -10   7  14       79.21       84.96     14.06 o
  -9   7  14      238.31      224.60     25.23 o
  -8   7  14       42.47       40.05      6.03 o
  -7   7  14      345.51      509.88     65.51 o
  -6   7  14       36.15       60.15     24.38 o
  -5   7  14       96.09      152.35     45.35 o
  -4   7  14       15.79       37.00      7.67 o
  -3   7  14      383.54      544.37     69.00 o
  -2   7  14      104.10       69.07     16.76 o
  -1   7  14      679.42      669.26     35.54 o
   0   7  14      140.21      143.40     14.14 o
   1   7  14        5.73        8.38      5.58 o
   2   7  14      243.81      236.35     17.91 o
   3   7  14      268.28      294.33     18.86 o
   4   7  14       48.18       34.27      7.31 o
   5   7  14      272.02      285.22     17.51 o
   6   7  14       59.74       65.47      9.12 o
   7   7  14        4.93       17.60      7.86 o
   8   7  14      213.41      244.27     24.03 o
   9   7  14       19.94       23.63      6.64 o
  10   7  14      370.97      328.61     23.14 o
 -11   8  14       52.24       43.47      8.13 o
 -10   8  14       30.95       37.75     15.32 o
  -9   8  14      179.22      210.84     36.15 o
  -8   8  14      787.89      671.02     71.82 o
  -7   8  14      381.13      379.07     67.80 o
  -6   8  14      162.09      151.26     25.18 o
  -5   8  14       66.63       50.92     18.38 o
  -4   8  14       72.67       72.95     12.60 o
  -3   8  14      677.10      713.40     60.27 o
  -2   8  14      336.74      419.73     49.41 o
  -1   8  14      417.65      505.57     37.69 o
   0   8  14       66.20       50.29     10.01 o
   1   8  14       29.86       20.33      5.11 o
   2   8  14      222.37      208.30     17.63 o
   3   8  14      198.19      165.42     11.68 o
   4   8  14     1161.59     1170.58     26.22 o
   5   8  14     2338.94     2551.90     75.12 o
   6   8  14      873.91      813.22     29.87 o
   7   8  14       63.60       52.29      7.14 o
   8   8  14       14.72       21.40      7.59 o
   9   8  14       17.55       20.32      5.01 o
  10   8  14        0.62       20.35      5.60 o
 -10   9  14      249.77      331.39     52.24 o
  -9   9  14      114.76      102.84     21.34 o
  -8   9  14      107.64      103.30     21.00 o
  -7   9  14      387.22      414.58     40.30 o
  -6   9  14       47.74       46.63     12.04 o
  -5   9  14      111.58      124.00     19.89 o
  -4   9  14      232.43      220.46     20.55 o
  -3   9  14       51.93       23.74     13.41 o
  -2   9  14      495.55      532.60     50.53 o
  -1   9  14      151.06      156.33     13.50 o
   0   9  14      289.04      302.27     16.89 o
   1   9  14        4.16        4.32      7.08 o
   2   9  14      375.89      404.72     30.05 o
   3   9  14      490.11      500.38     39.69 o
   4   9  14        0.60       13.01      5.28 o
   5   9  14       26.06       35.91      7.68 o
   6   9  14        6.24       15.30      5.78 o
   7   9  14       22.85       32.56      6.05 o
   8   9  14      117.01      116.55     13.13 o
   9   9  14       20.36       18.70      6.47 o
  -9  10  14       51.19       56.56     12.19 o
  -8  10  14      392.50      395.23     45.22 o
  -7  10  14      277.15      236.87     23.33 o
  -6  10  14       47.99       52.68      9.94 o
  -5  10  14      163.31      163.29     14.28 o
  -4  10  14      111.88      122.05     17.20 o
  -3  10  14      783.18      887.65     83.79 o
  -2  10  14      112.35      116.76     17.02 o
  -1  10  14      471.42      524.01     39.09 o
   0  10  14      404.80      402.27     28.90 o
   1  10  14       44.36       28.43      5.90 o
   2  10  14      188.94      234.52     45.59 o
   3  10  14        9.41       18.79      4.20 o
   4  10  14       90.49       89.29     11.04 o
   5  10  14      123.97      134.71     12.20 o
   6  10  14        1.86       10.01      6.02 o
   7  10  14       95.27       87.85     11.78 o
   8  10  14       56.34       45.70      7.88 o
   9  10  14       59.41       62.31      9.85 o
  -8  11  14      206.80      179.08     21.38 o
  -7  11  14       23.88       18.96      7.43 o
  -6  11  14        0.01       13.54      9.65 o
  -5  11  14       12.36        1.98     11.25 o
  -4  11  14        5.71       24.93      9.48 o
  -3  11  14     1334.42     1480.76     84.61 o
  -2  11  14     1032.48     1184.80     87.54 o
  -1  11  14     2014.22     2107.68     95.69 o
   0  11  14        5.42       13.38      3.86 o
   1  11  14      131.77      129.78     12.33 o
   2  11  14        6.71       14.49      5.73 o
   3  11  14       25.59       29.41      6.01 o
   4  11  14     2285.11     2619.75     68.20 o
   5  11  14       13.41       16.46      5.08 o
   6  11  14      652.38      603.32     36.24 o
   7  11  14      289.09      254.72     22.54 o
   8  11  14      208.69      205.99     18.47 o
  -7  12  14      140.13      144.47     22.72 o
  -6  12  14       21.99       21.88      8.75 o
  -5  12  14       41.58       28.71     10.95 o
  -4  12  14       24.97       47.50     21.68 o
  -3  12  14      413.10      395.37     60.71 o
  -2  12  14      277.81      283.25     30.59 o
  -1  12  14     2142.20     2413.90     86.59 o
   0  12  14      261.25      229.46     26.13 o
   1  12  14      131.89      131.93     14.92 o
   2  12  14       27.25       33.28      6.91 o
   3  12  14       64.56       62.70     13.06 o
   4  12  14       76.06       98.98     16.46 o
   5  12  14       13.91       23.53      8.22 o
   6  12  14      267.62      238.05     23.42 o
   7  12  14       15.41       17.87      6.78 o
  -6  13  14        2.31       21.63     10.01 o
  -5  13  14       28.75       34.67     16.38 o
  -4  13  14      221.54      255.53     29.69 o
  -3  13  14       30.97       36.90      9.76 o
  -2  13  14       22.40       28.27      7.12 o
  -1  13  14      509.82      533.94     55.55 o
   0  13  14       23.50       31.21     14.00 o
   1  13  14      149.79      153.37     17.71 o
   2  13  14        9.90       19.78      7.91 o
   3  13  14        0.01       24.13      8.67 o
   4  13  14       53.72       66.43     10.99 o
   5  13  14      165.92      189.17     17.01 o
  -4  14  14        5.93        9.22     36.95 o
  -3  14  14       60.87       58.81     17.78 o
  -2  14  14      487.39      475.09     39.13 o
  -1  14  14       15.25       16.23      8.04 o
   0  14  14       10.09       18.33     13.22 o
   1  14  14      116.75      113.63     19.85 o
   2  14  14      102.05      107.61     16.73 o
   3  14  14       40.20       52.45     14.82 o
   4  14  14        8.71       18.34      7.94 o
 -11   0  15      693.69      831.70     59.56 o
  -9   0  15        1.44       28.75     11.02 o
  -7   0  15      444.17      470.53    308.70 o
  -5   0  15      828.93      810.30     87.11 o
  -3   0  15     4241.02     4465.00     95.10 o
  -1   0  15       15.77       22.48      6.78 o
   1   0  15      431.75      445.10     45.17 o
   3   0  15     1616.71     1650.73     38.00 o
   5   0  15      110.24       93.99      9.91 o
   7   0  15      136.77      112.61     26.79 o
   9   0  15      284.79      260.17     61.74 o
  11   0  15      101.67      139.17     30.61 o
 -12   1  15       84.82      108.18     18.98 o
 -11   1  15      136.83      161.26     19.01 o
 -10   1  15       44.04       38.00      7.92 o
  -9   1  15       11.53       15.50     16.55 o
  -8   1  15        0.47       11.82     11.76 o
  -7   1  15       68.08       73.13     27.12 o
  -6   1  15     1375.48     1269.59     31.14 o
  -5   1  15     4158.14     4032.05     95.07 o
  -4   1  15     4522.86     4337.04    208.08 o
  -3   1  15     1111.97     1105.91     37.89 o
  -2   1  15      366.32      399.25     40.85 o
  -1   1  15       17.41        3.48      6.11 o
   0   1  15       13.18        7.32      5.68 o
   1   1  15      653.44      704.94     17.81 o
   2   1  15       31.39       54.02      8.24 o
   3   1  15      602.22      586.04     22.58 o
   4   1  15      443.96      432.11     21.75 o
   5   1  15      933.51      933.05     17.50 o
   6   1  15     1005.63     1038.84     19.71 o
   7   1  15      225.70      198.81     23.59 o
   8   1  15      175.22      155.05     15.83 o
   9   1  15       17.96        9.87      5.57 o
  10   1  15        7.24        6.32      4.75 o
  11   1  15       42.09       36.91     10.18 o
 -12   2  15      315.20      316.56     39.83 o
 -11   2  15      102.25       56.41     12.10 o
 -10   2  15      290.89      337.26     24.32 o
  -9   2  15       14.64       17.63      9.70 o
  -8   2  15       96.89      107.69     16.72 o
  -7   2  15        1.03       10.18      5.39 o
  -6   2  15     1199.35     1122.23     48.10 o
  -5   2  15      143.65      168.08     22.50 o
  -4   2  15     1867.25     1781.34     47.57 o
  -3   2  15        7.29       27.90     10.33 o
  -2   2  15      298.78      332.41     32.29 o
  -1   2  15        0.35        7.15     20.27 o
   0   2  15       81.62       34.38     36.47 o
   1   2  15      469.86      513.32     19.75 o
   2   2  15      744.46      764.55     20.72 o
   3   2  15      916.03      956.83     20.81 o
   4   2  15       88.99       87.50      8.41 o
   5   2  15       11.15        4.06      3.66 o
   6   2  15        0.00       10.13      4.28 o
   7   2  15      101.49       86.13     15.91 o
   8   2  15      417.52      381.82     33.03 o
   9   2  15       22.17       13.18      8.11 o
  10   2  15       29.24       17.61      5.02 o
  11   2  15      152.95      132.71     16.81 o
 -12   3  15        0.26        8.44     13.93 o
 -11   3  15        0.18        8.88     12.32 o
 -10   3  15       68.38       51.94     14.47 o
  -9   3  15        0.66       -0.08      6.94 o
  -8   3  15        5.05        5.08      5.69 o
  -7   3  15       27.27       22.94      6.90 o
  -6   3  15      560.67      602.34     54.96 o
  -5   3  15      130.73      131.61     14.59 o
  -4   3  15      186.67      153.31     23.82 o
  -3   3  15       28.47       20.68      8.64 o
  -2   3  15      367.58      400.10     37.38 o
  -1   3  15      341.63      276.76     33.53 o
   0   3  15      258.42      244.29     21.18 o
   1   3  15      127.53      142.52     16.90 o
   2   3  15      448.73      475.21     20.23 o
   3   3  15       22.58       19.70      4.62 o
   4   3  15       13.56       11.40      5.02 o
   5   3  15      616.03      485.26     65.57 o
   6   3  15      225.94      205.10     15.10 o
   7   3  15       84.86       62.73     16.69 o
   8   3  15       89.73       90.29     14.03 o
   9   3  15       20.65       23.33      7.75 o
  10   3  15       41.69       47.53      8.43 o
  11   3  15       90.03       96.50     15.52 o
 -12   4  15        0.01       17.42     10.19 o
 -11   4  15      592.83      703.53     54.24 o
 -10   4  15      237.15      233.85     28.05 o
  -9   4  15       29.28       12.03      7.33 o
  -8   4  15       56.02       25.26     12.11 o
  -7   4  15       13.59        7.18     20.74 o
  -6   4  15       61.33       55.32     16.33 o
  -5   4  15     1960.73     1912.77    102.24 o
  -4   4  15      200.80      156.72     45.29 o
  -3   4  15      882.20      728.08     27.60 o
  -2   4  15      119.32      123.55     18.49 o
  -1   4  15       44.16       42.46     11.02 o
   0   4  15      108.52      100.04     15.03 o
   1   4  15      355.50      391.70     25.41 o
   2   4  15       16.21        7.67      4.55 o
   3   4  15      467.89      448.62     20.42 o
   4   4  15      122.80      103.55     10.89 o
   5   4  15       26.51       31.79      5.37 o
   6   4  15       14.56       29.13      6.01 o
   7   4  15       31.45       28.79      4.75 o
   8   4  15      246.66      237.48     21.43 o
   9   4  15       83.24       75.78     10.94 o
  10   4  15      115.53      100.50     14.36 o
  11   4  15        0.04       20.44      5.92 o
 -11   5  15        7.95        9.13     13.34 o
 -10   5  15        0.78       23.05      9.00 o
  -9   5  15      154.92      172.44     21.60 o
  -8   5  15        1.16       20.41      7.20 o
  -7   5  15      201.59      204.22     42.14 o
  -6   5  15      109.31       91.19     14.69 o
  -5   5  15       42.49       42.02     11.06 o
  -4   5  15      750.05      663.35     26.37 o
  -3   5  15       15.48        4.54      7.41 o
  -2   5  15      790.14      787.75     28.99 o
  -1   5  15      283.62      244.55     24.91 o
   0   5  15      169.78      168.06     17.32 o
   1   5  15      212.32      182.99     23.33 o
   2   5  15     1149.68     1187.59     15.29 o
   3   5  15        2.04        1.64      2.87 o
   4   5  15      281.06      290.37     17.16 o
   5   5  15      348.28      376.85     21.60 o
   6   5  15       83.71       90.68     10.11 o
   7   5  15        7.29       12.06      3.77 o
   8   5  15      777.00      697.86     40.24 o
   9   5  15      788.19      716.55     43.48 o
  10   5  15        2.02        9.91      6.91 o
  11   5  15       50.52       32.06      7.07 o
 -11   6  15       34.38       30.39     10.97 o
 -10   6  15       31.07       23.91     14.41 o
  -9   6  15        1.65       15.81      5.88 o
  -8   6  15        3.35        9.95      8.48 o
  -7   6  15        1.46       13.55      5.12 o
  -6   6  15        7.54       11.53      4.71 o
  -5   6  15       76.46       65.17     18.52 o
  -4   6  15        5.65        7.49      7.51 o
  -3   6  15      391.08      342.58     21.98 o
  -2   6  15       24.17       16.65      5.27 o
  -1   6  15       16.94       23.96      7.77 o
   0   6  15     1279.70     1242.89     21.78 o
   1   6  15      101.14       96.39     12.17 o
   2   6  15      680.23      692.28     22.89 o
   3   6  15      739.53      800.72     28.37 o
   4   6  15      118.24      114.50     13.96 o
   5   6  15       24.37       22.56      6.64 o
   6   6  15      549.09      590.52     29.37 o
   7   6  15      393.03      397.98     21.37 o
   8   6  15      298.98      264.95     19.73 o
   9   6  15      388.65      331.02     21.35 o
  10   6  15      139.88      136.23     14.16 o
 -11   7  15        3.02        7.28     10.05 o
 -10   7  15      443.35      488.09     50.96 o
  -9   7  15        5.19       17.40      5.54 o
  -8   7  15      410.39      403.74     46.58 o
  -7   7  15       48.36       54.13     12.99 o
  -6   7  15      105.40       74.54     14.87 o
  -5   7  15       64.10       41.31      9.08 o
  -4   7  15      298.93      271.28     19.47 o
  -3   7  15       14.26       16.02      4.35 o
  -2   7  15      766.01      764.00     49.86 o
  -1   7  15      329.95      347.07     25.75 o
   0   7  15      191.99      171.01     16.00 o
   1   7  15        2.13       14.71      4.01 o
   2   7  15       14.84       18.94      5.08 o
   3   7  15        0.69        8.81      3.42 o
   4   7  15      376.77      397.40     24.02 o
   5   7  15       40.40       43.44      6.12 o
   6   7  15       14.45       14.09      4.88 o
   7   7  15       24.35       29.36      6.51 o
   8   7  15       26.52       22.19      5.58 o
   9   7  15      157.00      127.59     14.19 o
  10   7  15       25.70       28.44      7.35 o
 -10   8  15       24.13       45.66     13.16 o
  -9   8  15      101.13      132.39     22.25 o
  -8   8  15      616.94      706.77     81.55 o
  -7   8  15       13.07       11.72      4.74 o
  -6   8  15        4.55       24.84      9.38 o
  -5   8  15       34.16       30.31     27.81 o
  -4   8  15      114.85       78.40     16.30 o
  -3   8  15       13.17       22.49      9.78 o
  -2   8  15      106.11      113.44     13.04 o
  -1   8  15       17.17       21.81      4.77 o
   0   8  15      301.06      328.55     22.83 o
   1   8  15      549.39      588.68     33.99 o
   2   8  15        0.77       13.19      4.38 o
   3   8  15      629.77      670.19     23.51 o
   4   8  15      541.65      580.42     33.83 o
   5   8  15       12.18       14.94      5.23 o
   6   8  15      437.94      430.96     25.25 o
   7   8  15      147.78      159.59     12.32 o
   8   8  15        4.99       21.26      5.77 o
   9   8  15       26.97       37.44      8.58 o
  -9   9  15        1.53       18.25      7.68 o
  -8   9  15       26.81       16.13     34.95 o
  -7   9  15       14.37       24.02     42.62 o
  -6   9  15       14.09       15.47     19.25 o
  -5   9  15      181.27      193.62     38.70 o
  -4   9  15      269.86      242.66     31.36 o
  -3   9  15        2.29       10.15      5.45 o
  -2   9  15       83.04       48.44     11.26 o
  -1   9  15       10.67       28.65      9.15 o
   0   9  15      686.78      707.22     51.30 o
   1   9  15       37.54       24.01      5.34 o
   2   9  15       25.96       17.42      5.29 o
   3   9  15        0.42       15.90      4.96 o
   4   9  15      204.42      190.43     36.21 o
   5   9  15       34.86       29.56      7.41 o
   6   9  15        0.09        0.23      6.09 o
   7   9  15       11.49       10.86      4.66 o
   8   9  15        3.08       14.00      6.10 o
   9   9  15        1.65       15.28      9.24 o
  -9  10  15      322.46      356.92    504.28 o
  -8  10  15       50.91       37.27     27.68 o
  -7  10  15        0.74       24.81      8.66 o
  -6  10  15        6.10        7.35      5.87 o
  -5  10  15       40.10       27.17     12.53 o
  -4  10  15        4.08       22.89      6.87 o
  -3  10  15      306.41      333.85     27.72 o
  -2  10  15      486.13      548.88     36.31 o
  -1  10  15        0.12       29.83      5.89 o
   0  10  15       45.63       43.07      7.35 o
   1  10  15       35.56       32.27      6.61 o
   2  10  15       54.95       43.16      6.15 o
   3  10  15       20.11       14.02      6.21 o
   4  10  15       28.46       15.30      6.08 o
   5  10  15       29.77       17.55      6.55 o
   6  10  15       57.46       24.01      5.84 o
   7  10  15      169.22      169.65     17.11 o
   8  10  15      203.96      221.27     22.49 o
  -8  11  15       51.35       48.54     11.22 o
  -7  11  15       24.71       50.44     23.68 o
  -6  11  15      110.25      104.38     43.32 o
  -5  11  15       53.83       72.77     13.77 o
  -4  11  15       16.02       27.75     10.61 o
  -3  11  15     1285.45     1398.18     61.57 o
  -2  11  15      552.11      531.40     47.19 o
  -1  11  15       62.64       43.40      9.89 o
   0  11  15        6.46        7.59      7.57 o
   1  11  15       17.83       18.19      6.95 o
   2  11  15      156.06      148.11     13.33 o
   3  11  15       10.73       25.85      8.35 o
   4  11  15        3.10        8.22      9.68 o
   5  11  15        0.23        7.65      8.07 o
   6  11  15       22.72       16.13      5.36 o
   7  11  15       81.51       75.75     11.96 o
  -7  12  15      167.45      158.37     20.99 o
  -6  12  15       15.66       24.64      6.49 o
  -5  12  15        6.21       14.95     13.34 o
  -4  12  15       44.15       44.94      7.26 o
  -3  12  15       66.27       60.33     16.73 o
  -2  12  15      710.80      739.79     39.03 o
  -1  12  15      174.89      141.38     14.04 o
   0  12  15       20.08       23.70      6.10 o
   1  12  15       31.91       26.99      4.85 o
   2  12  15        4.05       31.13      6.89 o
   3  12  15        0.78       -4.89      8.02 o
   4  12  15       79.23       55.55     16.72 o
   5  12  15      335.66      286.41     31.49 o
   6  12  15       14.54       32.65     13.29 o
  -5  13  15       10.21       39.60     16.72 o
  -4  13  15        2.56       42.87     18.80 o
  -3  13  15      124.64      127.59     22.00 o
  -2  13  15       18.64       15.07      9.19 o
  -1  13  15       14.40       17.04     10.97 o
   0  13  15      235.26      242.41     33.91 o
   1  13  15      130.75      120.05     16.34 o
   2  13  15        9.39       20.10      5.88 o
   3  13  15       34.24       26.31      8.61 o
   4  13  15       42.36       45.93     12.86 o
  -3  14  15        3.54       26.05     25.09 o
  -2  14  15        0.16       17.65     19.58 o
  -1  14  15       38.52       42.73     11.82 o
   0  14  15       47.32       74.32     13.87 o
   1  14  15       35.90       44.67     12.67 o
   2  14  15        2.63       16.87      7.51 o
 -12   0  16      540.16      680.41     63.36 o
 -10   0  16       23.12       48.99     19.55 o
  -8   0  16     1696.81     1632.11     84.15 o
  -6   0  16      125.87      165.46     30.82 o
  -4   0  16     3564.81     3518.41    125.36 o
  -2   0  16      829.14      652.60     23.98 o
   0   0  16       18.21       10.68      9.40 o
   2   0  16      312.11      326.06     50.62 o
   4   0  16      135.52      107.31     13.67 o
   6   0  16      175.01      175.39     18.40 o
   8   0  16      401.82      362.67     39.85 o
  10   0  16       34.37       21.68     10.25 o
 -12   1  16        0.14       26.85     13.30 o
 -11   1  16      292.70      338.48     24.70 o
 -10   1  16       18.93       24.19      9.18 o
  -9   1  16      127.64      126.58     15.74 o
  -8   1  16        1.75       24.94      7.35 o
  -7   1  16      355.60      412.33     35.65 o
  -6   1  16        5.33        1.94     12.31 o
  -5   1  16       18.39       11.55      5.34 o
  -4   1  16     1721.28     1614.62     49.41 o
  -3   1  16       35.87       36.50     13.96 o
  -2   1  16        6.94       11.39      5.12 o
  -1   1  16      481.78      560.11     50.64 o
   0   1  16      164.20      176.19     39.71 o
   1   1  16       77.24       77.74     13.36 o
   2   1  16        0.53        7.54      6.92 o
   3   1  16     2293.36     2379.80     37.84 o
   4   1  16      896.97      965.32     21.78 o
   5   1  16        0.00        4.95      4.13 o
   6   1  16       32.02       21.33      4.49 o
   7   1  16       12.49       20.38      5.26 o
   8   1  16       36.12       34.35     10.72 o
   9   1  16       81.02       51.91     14.03 o
  10   1  16       51.10       56.91     23.51 o
  11   1  16       80.27       82.39     24.26 o
 -11   2  16      301.08      373.65     47.12 o
 -10   2  16        0.00        8.68     10.52 o
  -9   2  16      152.13      208.66     29.70 o
  -8   2  16      639.63      713.15     48.04 o
  -7   2  16      642.77      628.65     34.64 o
  -6   2  16       12.71       10.05      6.10 o
  -5   2  16        0.39        7.89      5.79 o
  -4   2  16      691.21      639.87     41.27 o
  -3   2  16      637.35      684.72     62.23 o
  -2   2  16       69.19      100.34     15.32 o
  -1   2  16      385.78      471.65     47.18 o
   0   2  16       31.03       30.14      5.68 o
   1   2  16       24.48       31.71      6.88 o
   2   2  16       35.10       28.22      7.05 o
   3   2  16      532.49      554.40     23.08 o
   4   2  16      220.75      219.50     14.96 o
   5   2  16      111.47      103.81     12.62 o
   6   2  16       81.85       74.42     10.65 o
   7   2  16       19.82       36.93      6.72 o
   8   2  16      526.20      451.09     28.49 o
   9   2  16        6.22       18.12      5.81 o
  10   2  16       12.85        7.52      5.86 o
  11   2  16        4.76       26.12     17.63 o
 -11   3  16      351.81      407.19     35.63 o
 -10   3  16       44.18       27.65      9.57 o
  -9   3  16       60.72       76.20     25.26 o
  -8   3  16        2.71       -3.52      9.41 o
  -7   3  16        3.14       18.09     18.05 o
  -6   3  16        1.48       18.64      6.97 o
  -5   3  16       14.96       24.29      7.50 o
  -4   3  16       14.92       24.47      6.88 o
  -3   3  16      313.32      293.35     32.96 o
  -2   3  16      107.19      100.38     15.66 o
  -1   3  16        9.37        5.48      8.67 o
   0   3  16        0.56        6.55     13.67 o
   1   3  16      468.15      466.45     21.80 o
   2   3  16      451.63      412.23     20.10 o
   3   3  16      591.18      546.48     22.43 o
   4   3  16       22.61       26.20      3.90 o
   5   3  16      175.26      168.36     19.66 o
   6   3  16      284.75      266.15     24.47 o
   7   3  16        7.97       14.19      5.30 o
   8   3  16      477.99      449.78     49.79 o
   9   3  16       51.63       44.79      8.77 o
  10   3  16       64.59       41.98     12.83 o
  11   3  16      144.00      153.69     17.31 o
 -11   4  16      182.46      249.11     23.09 o
 -10   4  16      165.63      191.99     21.09 o
  -9   4  16       97.13       49.18     13.33 o
  -8   4  16        0.09       11.59      6.56 o
  -7   4  16      503.22      530.61     48.34 o
  -6   4  16       28.28       16.67      6.73 o
  -5   4  16      344.60      374.91     51.07 o
  -4   4  16      182.59      180.96     24.00 o
  -3   4  16      123.63      116.50     18.53 o
  -2   4  16      190.82      116.85     27.55 o
  -1   4  16       44.59       20.30      4.54 o
   0   4  16      145.64      134.24     13.72 o
   1   4  16        7.65        5.70      2.86 o
   2   4  16       67.85       72.66     10.31 o
   3   4  16      113.67       98.97     10.30 o
   4   4  16      199.62      166.95     11.95 o
   5   4  16      613.68      618.14     28.58 o
   6   4  16        7.07       11.13      6.15 o
   7   4  16      331.69      341.66     26.76 o
   8   4  16      277.69      284.00     25.09 o
   9   4  16        9.93       17.60      5.30 o
  10   4  16       44.39       31.26      8.64 o
 -11   5  16       84.28      124.96     18.80 o
 -10   5  16      130.82      134.63     20.13 o
  -9   5  16        0.40       -4.40     15.59 o
  -8   5  16        0.21       20.11      7.64 o
  -7   5  16      517.99      475.75     49.31 o
  -6   5  16      224.08      213.06     24.51 o
  -5   5  16       28.47       10.57      6.51 o
  -4   5  16        0.12        5.38      3.76 o
  -3   5  16      136.36       44.70     22.51 o
  -2   5  16       33.29       12.03      8.24 o
  -1   5  16     1108.53     1071.70     23.51 o
   0   5  16       17.12       43.17      9.04 o
   1   5  16       38.46       46.27      6.51 o
   2   5  16      431.72      414.86     25.62 o
   3   5  16      261.46      217.33     14.98 o
   4   5  16       38.31       24.94     11.75 o
   5   5  16        1.61       15.36      4.37 o
   6   5  16        4.69       17.56      5.66 o
   7   5  16     4103.88     4433.31    104.85 o
   8   5  16      544.89      457.78     27.79 o
   9   5  16     1338.95     1294.42     37.93 o
  10   5  16       22.01       29.36      7.41 o
 -10   6  16      272.24      299.67     31.94 o
  -9   6  16        2.87       39.99     10.90 o
  -8   6  16      104.55       95.27     17.47 o
  -7   6  16      176.65      205.86     26.03 o
  -6   6  16       23.97        9.08      5.78 o
  -5   6  16      112.77      114.48     18.13 o
  -4   6  16       38.67       27.56      7.21 o
  -3   6  16        6.55        9.47      3.43 o
  -2   6  16      260.32      202.09     31.86 o
  -1   6  16      629.09      542.75     29.90 o
   0   6  16      553.00      567.29     48.50 o
   1   6  16     2092.17     2234.59     53.00 o
   2   6  16     1002.81     1091.09     22.12 o
   3   6  16     2102.51     2203.96     39.80 o
   4   6  16      405.75      431.40     26.57 o
   5   6  16        2.77        9.71      4.80 o
   6   6  16      690.68      674.22     26.24 o
   7   6  16       37.52       38.90      5.47 o
   8   6  16      470.25      401.45     26.85 o
   9   6  16     1490.62     1571.56     41.30 o
  10   6  16      191.29      169.93     15.06 o
 -10   7  16       81.95       92.26     16.69 o
  -9   7  16       44.26       33.60     26.44 o
  -8   7  16       80.80       89.19     17.12 o
  -7   7  16      125.27      126.04     28.87 o
  -6   7  16       36.26       21.58      5.83 o
  -5   7  16       10.29       13.61      5.55 o
  -4   7  16      303.25      245.79     24.46 o
  -3   7  16       25.80       19.63      5.58 o
  -2   7  16       21.58       11.05      6.14 o
  -1   7  16       59.73       31.92      9.99 o
   0   7  16     1036.48     1100.53     23.50 o
   1   7  16       10.83       22.86      5.28 o
   2   7  16      269.46      286.84     17.87 o
   3   7  16       50.47       42.00      8.18 o
   4   7  16      496.87      499.56     36.29 o
   5   7  16      114.60      112.39     10.60 o
   6   7  16      605.98      543.23     28.89 o
   7   7  16      280.29      275.29     16.20 o
   8   7  16       93.93      105.92     16.25 o
   9   7  16      679.51      644.86     34.26 o
  -9   8  16      172.08      197.23     24.13 o
  -8   8  16      142.23      126.70     19.27 o
  -7   8  16      127.15      122.36     13.97 o
  -6   8  16       12.15       16.53      5.37 o
  -5   8  16        9.39       12.54     11.24 o
  -4   8  16       12.87       24.97      7.00 o
  -3   8  16       50.69       60.15     14.99 o
  -2   8  16      123.93      126.69     12.57 o
  -1   8  16      744.10      745.52     27.93 o
   0   8  16        2.28       31.59     13.91 o
   1   8  16      159.10      159.38     14.16 o
   2   8  16      935.18     1027.36     37.52 o
   3   8  16      350.18      351.34     27.45 o
   4   8  16     1007.73     1049.12     31.38 o
   5   8  16        4.58       20.05      5.24 o
   6   8  16        0.54       -5.05      6.10 o
   7   8  16       87.38       69.69      8.71 o
   8   8  16      196.02      174.67     20.38 o
   9   8  16        1.08       20.00      5.67 o
  -9   9  16       46.02       24.26     17.77 o
  -8   9  16      196.71      234.99     24.07 o
  -7   9  16      100.51       75.85     17.84 o
  -6   9  16       21.61       21.44      6.40 o
  -5   9  16        3.27       -2.44      5.96 o
  -4   9  16        5.79       13.18      7.98 o
  -3   9  16       29.64       38.79      6.42 o
  -2   9  16       95.13      128.83     14.32 o
  -1   9  16       41.64       27.12      6.21 o
   0   9  16      712.64      720.80     40.95 o
   1   9  16      149.38      186.15     16.08 o
   2   9  16     1429.60     1553.57     52.79 o
   3   9  16      447.98      405.94     25.78 o
   4   9  16       54.51       52.54     20.74 o
   5   9  16      434.82      470.32     27.20 o
   6   9  16       16.82       19.41      7.52 o
   7   9  16      104.55      106.02     13.51 o
   8   9  16        6.03       19.28      8.07 o
  -8  10  16       52.66       43.37     11.87 o
  -7  10  16      254.91      264.39     44.86 o
  -6  10  16       17.30       30.13     37.40 o
  -5  10  16       29.47       27.80     17.06 o
  -4  10  16       19.38       32.44      8.30 o
  -3  10  16      183.19      207.98     27.82 o
  -2  10  16      122.29      120.15     25.49 o
  -1  10  16       35.56       38.70      7.87 o
   0  10  16       91.59      113.40     11.59 o
   1  10  16      754.46      759.38     41.44 o
   2  10  16      923.27     1173.78     39.01 o
   3  10  16      586.81      591.90     53.88 o
   4  10  16       81.96       67.36     10.21 o
   5  10  16       16.94       18.59      5.46 o
   6  10  16       30.30       18.33     11.67 o
   7  10  16        8.26       24.61      5.97 o
  -7  11  16        3.96       12.21     14.62 o
  -6  11  16       20.39       48.33     10.21 o
  -5  11  16        0.48       18.72      6.95 o
  -4  11  16      154.83      195.74     27.41 o
  -3  11  16       49.76       57.67     11.55 o
  -2  11  16       21.54       10.08      9.02 o
  -1  11  16      213.32      262.44     49.82 o
   0  11  16      448.37      522.14     47.56 o
   1  11  16        9.96       10.58      7.51 o
   2  11  16      429.64      399.89     28.48 o
   3  11  16       92.34      104.32     20.85 o
   4  11  16       13.09       47.79     13.56 o
   5  11  16       23.92       20.66      6.80 o
   6  11  16        0.02        4.91      4.50 o
  -6  12  16        0.13       23.49      8.95 o
  -5  12  16        6.94       26.75      9.34 o
  -4  12  16       34.66       28.64      7.10 o
  -3  12  16       64.94       68.80     13.72 o
  -2  12  16       33.19       24.13      5.02 o
  -1  12  16       13.48       24.22     11.48 o
   0  12  16        2.97       24.11     11.75 o
   1  12  16      527.93      476.92     43.84 o
   2  12  16      235.16      207.92     19.84 o
   3  12  16      423.77      455.67     33.69 o
   4  12  16       19.71        8.75      6.59 o
   5  12  16       52.46       40.40     10.04 o
  -4  13  16       19.90       31.80      8.01 o
  -3  13  16        6.71       12.81      5.32 o
  -2  13  16       24.40       40.06     17.81 o
  -1  13  16        0.02       18.05      7.62 o
   0  13  16       85.11       69.01     19.29 o
   1  13  16      249.33      308.79     34.65 o
   2  13  16       73.96       53.47      9.95 o
   3  13  16        1.07        0.39      9.63 o
 -11   0  17      276.09      267.24     55.51 o
  -9   0  17       35.95       52.83     16.78 o
  -7   0  17      151.47      172.03     30.46 o
  -5   0  17     2659.71     2707.19    122.61 o
  -3   0  17       72.40       75.65     19.93 o
  -1   0  17      701.35      725.71     74.40 o
   1   0  17     1690.92     1636.15     40.78 o
   3   0  17        0.80       13.55      5.88 o
   5   0  17       14.27       14.21      7.86 o
   7   0  17       60.44       30.90     17.13 o
   9   0  17       15.40       46.60     14.57 o
 -11   1  17       72.10       73.73     44.47 o
 -10   1  17      688.42      746.84     66.75 o
  -9   1  17      152.59      166.05     20.23 o
  -8   1  17        0.08        3.56      9.58 o
  -7   1  17        0.27       12.14     11.01 o
  -6   1  17      396.03      383.20     30.31 o
  -5   1  17        6.80       20.07      8.48 o
  -4   1  17     1451.40     1497.78     52.91 o
  -3   1  17       73.14      102.84     17.35 o
  -2   1  17      243.74      224.42     31.32 o
  -1   1  17        0.46       12.02     16.67 o
   0   1  17      140.60      141.83     19.79 o
   1   1  17       78.71       71.45     13.67 o
   2   1  17      750.38      821.61     36.00 o
   3   1  17      421.77      387.98     19.15 o
   4   1  17     2857.11     3069.76     49.46 o
   5   1  17        0.74        7.69      2.93 o
   6   1  17        6.81       10.55      3.05 o
   7   1  17      280.96      251.76     24.05 o
   8   1  17       58.67       45.57      7.26 o
   9   1  17        7.40       17.89     14.70 o
  10   1  17      565.26      544.37     66.99 o
 -11   2  17      150.79      175.33     47.31 o
 -10   2  17        0.42       17.41      8.34 o
  -9   2  17       30.22       28.45      8.55 o
  -8   2  17       36.05       49.03     11.99 o
  -7   2  17       52.07       33.82     28.49 o
  -6   2  17       46.99       70.16     25.58 o
  -5   2  17     1125.68     1183.82     62.57 o
  -4   2  17      731.22      711.28     55.74 o
  -3   2  17       34.96       24.82      8.24 o
  -2   2  17      122.42      128.42     20.96 o
  -1   2  17      641.33      645.94     42.20 o
   0   2  17       49.65       34.23      8.37 o
   1   2  17      673.17      656.24     23.63 o
   2   2  17       44.76       32.81      8.25 o
   3   2  17       17.72       13.79      5.04 o
   4   2  17      296.18      289.76     16.04 o
   5   2  17      227.04      229.08     17.01 o
   6   2  17       16.08       13.41      3.70 o
   7   2  17        0.43       12.53      6.14 o
   8   2  17      135.47      131.67     20.25 o
   9   2  17      160.58      182.74     22.50 o
  10   2  17       42.11       60.44     12.19 o
 -11   3  17        0.21       26.55      9.31 o
 -10   3  17       19.42       30.12      8.34 o
  -9   3  17        0.00        8.01      6.02 o
  -8   3  17       15.96       24.11     12.98 o
  -7   3  17       72.41       73.20     13.84 o
  -6   3  17        4.82       18.79      7.66 o
  -5   3  17       48.86       45.74     11.48 o
  -4   3  17       77.44       83.04     15.31 o
  -3   3  17      197.75      224.96     26.93 o
  -2   3  17       17.56       20.64      5.90 o
  -1   3  17       93.84      127.93     15.61 o
   0   3  17      114.10      134.06     15.88 o
   1   3  17      456.68      489.12     17.33 o
   2   3  17       13.25       26.45      7.24 o
   3   3  17      885.15      892.87     19.12 o
   4   3  17      344.31      323.13     16.97 o
   5   3  17      133.61      107.50     11.34 o
   6   3  17      144.90      126.75     14.96 o
   7   3  17       20.99       15.38      4.57 o
   8   3  17       41.18       31.12      5.86 o
   9   3  17       89.81      104.26     16.33 o
  10   3  17       31.71       38.12     10.94 o
 -11   4  17       16.89       32.42     13.13 o
 -10   4  17       42.99       37.15     15.75 o
  -9   4  17      181.21      185.38     20.55 o
  -8   4  17       12.39        4.04      7.27 o
  -7   4  17       17.67       14.51      7.78 o
  -6   4  17      408.65      428.80     47.46 o
  -5   4  17       70.54       79.96     26.54 o
  -4   4  17       25.73       15.75      5.78 o
  -3   4  17       52.12       61.80     12.70 o
  -2   4  17      540.65      506.95     89.13 o
  -1   4  17      220.83      195.12     23.97 o
   0   4  17       59.33       54.74      8.54 o
   1   4  17       42.29       41.08      5.43 o
   2   4  17       16.94       17.50      4.35 o
   3   4  17        4.31       15.18      4.47 o
   4   4  17      493.79      470.86     26.83 o
   5   4  17      137.66      130.00      9.88 o
   6   4  17       19.60       22.75      6.49 o
   7   4  17      112.81      141.01     11.89 o
   8   4  17        9.07       21.35      5.99 o
   9   4  17        3.75       19.62     12.29 o
  10   4  17        4.50       18.05      5.78 o
 -10   5  17        3.31        7.51     12.62 o
  -9   5  17      118.62      130.10     17.24 o
  -8   5  17       12.96       30.67     16.77 o
  -7   5  17        0.35       21.52      7.41 o
  -6   5  17      422.93      392.10     47.21 o
  -5   5  17      328.60      327.26     36.67 o
  -4   5  17      344.33      339.84     35.71 o
  -3   5  17        6.01        2.70      3.69 o
  -2   5  17        6.74        7.94      7.20 o
  -1   5  17       37.27       20.33      8.77 o
   0   5  17       89.32       88.07     12.06 o
   1   5  17       35.66       27.09      5.32 o
   2   5  17      444.08      438.02     25.16 o
   3   5  17     1061.47     1085.75     16.71 o
   4   5  17       59.22       56.99     10.80 o
   5   5  17      149.49      166.92     14.12 o
   6   5  17      649.89      628.01     32.51 o
   7   5  17      607.45      528.87     30.99 o
   8   5  17       28.94       18.16      5.30 o
   9   5  17       17.42       28.94      8.87 o
 -10   6  17      338.36      396.72     39.88 o
  -9   6  17      328.10      342.69     34.67 o
  -8   6  17       34.84       39.65     12.23 o
  -7   6  17      475.53      488.31     43.08 o
  -6   6  17     1067.85     1099.27     60.54 o
  -5   6  17      301.75      289.03     53.11 o
  -4   6  17      548.23      468.19     75.80 o
  -3   6  17       54.16       37.78      6.91 o
  -2   6  17       35.21       32.45      8.92 o
  -1   6  17      774.97      792.21     52.78 o
   0   6  17      195.18      182.99     14.36 o
   1   6  17      282.50      283.11     21.73 o
   2   6  17      917.70     1003.80     41.47 o
   3   6  17       34.84       20.03      4.43 o
   4   6  17     1327.75     1450.95     43.81 o
   5   6  17      572.50      571.69     32.60 o
   6   6  17      238.21      276.67     19.51 o
   7   6  17      894.00      887.20     35.65 o
   8   6  17      480.89      418.54     29.72 o
   9   6  17      226.24      201.37     21.65 o
  -9   7  17      566.53      662.64     59.51 o
  -8   7  17       15.51       20.36      7.23 o
  -7   7  17      163.70      146.44     19.07 o
  -6   7  17       62.58       43.10     15.62 o
  -5   7  17       47.31       43.43     10.33 o
  -4   7  17      179.54      150.51     29.46 o
  -3   7  17      113.30       73.34     10.16 o
  -2   7  17      698.90      659.87     28.14 o
  -1   7  17      817.78      747.79     40.47 o
   0   7  17      271.60      272.88     29.00 o
   1   7  17       31.14       29.98      5.33 o
   2   7  17     1138.33     1203.90     24.52 o
   3   7  17        8.42       11.89      3.89 o
   4   7  17      657.74      690.64     50.25 o
   5   7  17     1800.42     2029.21     47.49 o
   6   7  17     1199.42     1320.60     45.08 o
   7   7  17        8.95       18.98      4.88 o
   8   7  17      447.33      394.05     29.12 o
   9   7  17       23.82       40.81     11.09 o
  -9   8  17       15.82       10.77     11.60 o
  -8   8  17       55.83       38.92     14.31 o
  -7   8  17        6.47        7.73      7.00 o
  -6   8  17      140.96      156.97     20.49 o
  -5   8  17        0.17        2.44      6.70 o
  -4   8  17       18.94       15.28      5.18 o
  -3   8  17      266.71      231.14     31.11 o
  -2   8  17       19.13       36.64      7.34 o
  -1   8  17       26.24       23.36     11.50 o
   0   8  17      137.18      121.16     13.81 o
   1   8  17        0.22       -0.13      5.62 o
   2   8  17      112.59      109.90     14.12 o
   3   8  17        0.11        7.82      6.25 o
   4   8  17      685.09      657.88     38.85 o
   5   8  17      219.19      211.81     19.09 o
   6   8  17      330.16      333.44     22.17 o
   7   8  17        0.99       16.17      4.82 o
   8   8  17      123.30       99.31     13.32 o
  -8   9  17      147.51      215.05     23.49 o
  -7   9  17       41.66       30.03     10.07 o
  -6   9  17       44.91       49.66     15.38 o
  -5   9  17        6.30        5.21      6.50 o
  -4   9  17        4.83        8.26      3.69 o
  -3   9  17      217.75      241.04     22.11 o
  -2   9  17        4.96        5.24      8.63 o
  -1   9  17       80.71       48.42      8.97 o
   0   9  17        5.34       15.52     10.53 o
   1   9  17        7.79       16.06      5.87 o
   2   9  17      163.75      155.93     17.31 o
   3   9  17        3.62       31.82      8.47 o
   4   9  17        0.32        4.75      4.21 o
   5   9  17       70.81       64.67     10.20 o
   6   9  17       13.35       23.42      5.86 o
   7   9  17       61.85       65.79      9.00 o
  -7  10  17        8.53       31.65     10.91 o
  -6  10  17       42.05       65.05     15.27 o
  -5  10  17       85.81      111.97     17.59 o
  -4  10  17       12.34       24.39      9.61 o
  -3  10  17        1.32       10.38      9.73 o
  -2  10  17        5.24        5.93      5.61 o
  -1  10  17      160.36      144.71     12.02 o
   0  10  17       12.53       16.44      7.74 o
   1  10  17        7.73        2.04     11.08 o
   2  10  17        0.13       -0.49      6.00 o
   3  10  17      160.95      152.44     16.20 o
   4  10  17        0.12       12.76      6.23 o
   5  10  17       33.54       31.45      6.22 o
   6  10  17       16.95       20.50      5.80 o
  -6  11  17      242.22      437.36    136.09 o
  -5  11  17       25.07       27.89     29.20 o
  -4  11  17       98.60      101.76     19.51 o
  -3  11  17       13.54       28.20      9.33 o
  -2  11  17        0.19        7.05      5.81 o
  -1  11  17        5.91       19.79      5.67 o
   0  11  17      274.09      274.01     21.78 o
   1  11  17        0.61       -1.09      4.96 o
   2  11  17      256.06      302.34     25.97 o
   3  11  17        0.10        6.73     11.31 o
   4  11  17        0.71       21.63      9.99 o
   5  11  17       23.64       22.52      5.59 o
  -5  12  17        3.88       32.93      8.46 o
  -4  12  17      126.17      121.01     21.95 o
  -3  12  17        2.04       10.31     10.89 o
  -2  12  17       58.66       60.73     12.39 o
  -1  12  17       80.92       79.69     11.28 o
   0  12  17      724.67      804.44     34.43 o
   1  12  17      912.97     1011.05     59.60 o
   2  12  17      147.82      154.34     17.50 o
   3  12  17        2.09       -1.67      7.50 o
   4  12  17       47.83       48.60     23.03 o
  -2  13  17      290.96      350.60     45.12 o
  -1  13  17      158.62      175.24     18.07 o
   0  13  17        0.21       13.58      7.59 o
   1  13  17      954.92      950.24     53.29 o
 -10   0  18       28.71       43.50     14.15 o
  -8   0  18        3.08       14.13     11.72 o
  -6   0  18      161.00      186.90     31.77 o
  -4   0  18      831.69      820.62     62.74 o
  -2   0  18     1528.75     1294.12     53.35 o
   0   0  18        0.30       -3.01      8.91 o
   2   0  18      156.73      156.31     24.78 o
   4   0  18       76.49       36.98      9.93 o
   6   0  18      721.10      739.37     28.54 o
   8   0  18      318.89      384.35     35.02 o
  10   0  18      330.58      273.28     48.32 o
 -10   1  18       60.93       48.36     13.02 o
  -9   1  18      153.12      150.54     17.93 o
  -8   1  18      204.00      156.04     25.68 o
  -7   1  18        5.55       -2.84     14.82 o
  -6   1  18        0.01       13.63     14.31 o
  -5   1  18      465.41      509.85     47.59 o
  -4   1  18      220.02      238.92     44.53 o
  -3   1  18      345.49      305.13     33.50 o
  -2   1  18      696.50      709.13     49.12 o
  -1   1  18       32.15       11.56     11.49 o
   0   1  18       50.82       68.93     14.17 o
   1   1  18       54.42       36.28     10.94 o
   2   1  18        0.21        3.18      5.20 o
   3   1  18     1154.25     1181.65     28.76 o
   4   1  18       35.39       24.19      8.98 o
   5   1  18       81.04       69.93      9.62 o
   6   1  18      140.24      126.15     15.86 o
   7   1  18      118.87      122.53     18.03 o
   8   1  18       45.37       56.34     12.18 o
   9   1  18      537.04      669.67     54.30 o
  10   1  18       35.37       43.29     15.61 o
 -10   2  18        0.01       15.85     20.57 o
  -9   2  18       59.46       86.41     15.63 o
  -8   2  18        7.29       21.54      7.46 o
  -7   2  18        8.31       35.65      8.18 o
  -6   2  18      168.62      173.71     30.59 o
  -5   2  18       48.50       16.88      7.36 o
  -4   2  18        1.52        9.55      4.87 o
  -3   2  18      303.17      344.43     31.32 o
  -2   2  18     1027.60      833.50     55.00 o
  -1   2  18      130.46      139.34     14.79 o
   0   2  18      127.41      107.81     15.82 o
   1   2  18       33.38       38.41     22.62 o
   2   2  18        2.06        5.96      3.09 o
   3   2  18      441.36      464.13     34.60 o
   4   2  18      527.79      565.21     18.80 o
   5   2  18      211.54      196.19     14.61 o
   6   2  18      300.53      286.15     43.19 o
   7   2  18        1.61        5.30      4.92 o
   8   2  18      256.30      285.83     20.81 o
   9   2  18        1.93        5.27      7.09 o
  10   2  18       74.05       69.42     15.65 o
 -10   3  18       98.83      152.54     22.17 o
  -9   3  18        5.41       29.97     10.96 o
  -8   3  18      207.92      196.08     22.35 o
  -7   3  18       13.29       20.55      9.73 o
  -6   3  18       88.96       97.80     18.35 o
  -5   3  18       51.23       26.28      9.92 o
  -4   3  18      347.95      366.85     32.55 o
  -3   3  18      427.20      429.42     35.15 o
  -2   3  18       48.37       45.58     12.16 o
  -1   3  18      321.78      257.94     29.17 o
   0   3  18       17.57        9.35      7.84 o
   1   3  18      114.33      111.41     13.66 o
   2   3  18      116.16      112.94     12.94 o
   3   3  18       80.12       79.88      9.83 o
   4   3  18       81.31       65.34     12.19 o
   5   3  18        1.69       -0.17      5.14 o
   6   3  18        6.14        8.43      4.60 o
   7   3  18        9.80       10.99      3.85 o
   8   3  18       31.52       32.87      9.50 o
   9   3  18      239.58      272.39     36.93 o
 -10   4  18       12.39       26.39      8.96 o
  -9   4  18       24.32       21.86      9.66 o
  -8   4  18       40.92       55.23     14.37 o
  -7   4  18       44.37       46.88     16.98 o
  -6   4  18       40.09       37.16     13.67 o
  -5   4  18      273.00      301.60     37.85 o
  -4   4  18      390.58      410.26     55.37 o
  -3   4  18      117.42      118.42     18.66 o
  -2   4  18      269.46      217.48     26.34 o
  -1   4  18        0.71       12.58      8.65 o
   0   4  18      540.29      532.37     35.57 o
   1   4  18       43.11       39.33      6.76 o
   2   4  18       53.65       70.70     11.30 o
   3   4  18      139.43      127.51     10.70 o
   4   4  18      178.03      144.76     16.95 o
   5   4  18       63.91       95.96     13.02 o
   6   4  18      149.52      142.36     12.80 o
   7   4  18      157.56      157.07     16.06 o
   8   4  18       56.35       43.53     10.81 o
   9   4  18       34.85       37.25     16.27 o
 -10   5  18      103.79      161.10     24.17 o
  -9   5  18      101.28      105.48     16.79 o
  -8   5  18       10.27       26.26     20.98 o
  -7   5  18       80.86      100.75     16.62 o
  -6   5  18       10.48       17.71      6.29 o
  -5   5  18      619.60      631.23     57.38 o
  -4   5  18      321.31      335.44     39.83 o
  -3   5  18        0.47       14.04      7.36 o
  -2   5  18        0.30        7.86     12.19 o
  -1   5  18      932.54      797.91     52.08 o
   0   5  18       17.75       15.42      6.00 o
   1   5  18      197.46      226.52     24.65 o
   2   5  18       81.29       91.03     14.70 o
   3   5  18       48.52       45.26      6.31 o
   4   5  18      310.43      321.81     26.54 o
   5   5  18       34.72       39.28      5.55 o
   6   5  18       37.63       44.91      5.70 o
   7   5  18        1.56        5.44      3.90 o
   8   5  18       68.03       76.94     12.73 o
   9   5  18       16.51       22.38      6.49 o
  -9   6  18        6.56       20.17      9.71 o
  -8   6  18        0.48       28.67     21.54 o
  -7   6  18      185.56      211.44     22.70 o
  -6   6  18       37.68       33.62     10.43 o
  -5   6  18        0.76       19.36     30.12 o
  -4   6  18        4.49       20.25      8.39 o
  -3   6  18       24.97       19.10      8.60 o
  -2   6  18       24.25       20.24      6.81 o
  -1   6  18       36.66       13.57      5.45 o
   0   6  18      366.12      323.77     27.74 o
   1   6  18        6.23       14.44      3.88 o
   2   6  18        2.09        7.43      8.01 o
   3   6  18       18.32       16.10      3.85 o
   4   6  18       65.78       54.69      6.80 o
   5   6  18       36.52       50.81      6.20 o
   6   6  18        1.60       15.45      5.41 o
   7   6  18      676.76      620.99     31.60 o
   8   6  18      131.26      140.70     15.95 o
  -9   7  18       87.72       79.25     16.79 o
  -8   7  18      177.55      168.93     22.65 o
  -7   7  18       27.82       20.57      9.54 o
  -6   7  18        1.93       18.58      7.41 o
  -5   7  18      116.09      119.67     19.56 o
  -4   7  18       37.41       35.12     17.03 o
  -3   7  18        2.34        1.97     10.50 o
  -2   7  18      707.24      708.27     45.82 o
  -1   7  18       20.02       19.86      9.02 o
   0   7  18       74.21       73.82     11.75 o
   1   7  18        1.66       13.48      7.89 o
   2   7  18        1.88       15.78      4.27 o
   3   7  18       28.97       31.26      5.39 o
   4   7  18      101.77       94.80     12.30 o
   5   7  18      383.87      368.05     23.78 o
   6   7  18      439.54      435.00     24.30 o
   7   7  18      161.63      136.69     16.10 o
   8   7  18      406.39      328.62     26.61 o
  -8   8  18        0.01        1.12     22.09 o
  -7   8  18      247.14      267.49     29.77 o
  -6   8  18        3.80       23.43      8.10 o
  -5   8  18       66.75       42.22      9.60 o
  -4   8  18        0.31        2.84     14.84 o
  -3   8  18        0.19       15.91      5.55 o
  -2   8  18        6.81        3.00      6.27 o
  -1   8  18      219.39      240.58     29.52 o
   0   8  18       12.28       12.74      4.93 o
   1   8  18        2.30       14.26      6.57 o
   2   8  18       57.03       55.83      9.60 o
   3   8  18        2.86       10.39     13.64 o
   4   8  18       15.29       23.61      8.67 o
   5   8  18       26.63       21.22      5.41 o
   6   8  18      111.81       90.40     12.71 o
   7   8  18       78.52       72.07     10.33 o
  -7   9  18       53.78       63.50     16.26 o
  -6   9  18        5.28       25.17     17.31 o
  -5   9  18       15.05       20.67      8.41 o
  -4   9  18       46.49       33.15     16.12 o
  -3   9  18       35.49       23.23      7.00 o
  -2   9  18      298.10      303.14     30.35 o
  -1   9  18       33.74       19.21      5.94 o
   0   9  18       39.34       22.47      5.05 o
   1   9  18       20.57       14.22      7.96 o
   2   9  18       27.95       17.72      9.03 o
   3   9  18        3.82        1.30      7.05 o
   4   9  18       33.30       32.44      6.86 o
   5   9  18        0.18        8.46      6.73 o
   6   9  18       38.00       45.61     10.88 o
  -6  10  18       16.05        3.11     11.07 o
  -5  10  18        0.10        0.37     27.33 o
  -4  10  18        0.44        7.84     12.20 o
  -3  10  18       53.13       50.75      8.99 o
  -2  10  18        0.11        5.46      7.24 o
  -1  10  18        5.69       10.43      4.38 o
   0  10  18      216.17      228.80     19.45 o
   1  10  18       53.65       38.77      9.59 o
   2  10  18       32.14       47.68     10.31 o
   3  10  18      213.10      200.33     23.41 o
   4  10  18        5.93       23.58      6.21 o
   5  10  18        1.80       18.90      5.75 o
  -5  11  18       10.42       28.62     12.14 o
  -4  11  18       14.80       22.82     14.39 o
  -3  11  18        0.04       23.65      8.15 o
  -2  11  18       12.73       24.68      7.39 o
  -1  11  18       65.41       90.94     13.87 o
   0  11  18        2.43        6.02      5.57 o
   1  11  18        6.61       12.39      8.52 o
   2  11  18       24.65       34.24      9.75 o
   3  11  18       67.96       60.34     11.96 o
   4  11  18       33.57       27.44     11.69 o
  -3  12  18       51.94       66.59     17.44 o
  -2  12  18      282.91      320.50     30.49 o
  -1  12  18      229.26      190.46     18.12 o
   0  12  18      176.34      155.15     13.29 o
   1  12  18        0.80       17.53      5.02 o
   2  12  18        3.93        7.60      8.74 o
  -9   0  19     1788.58     2177.35   1347.13 o
  -7   0  19        0.32       28.32     10.91 o
  -5   0  19      224.34      265.57     50.94 o
  -3   0  19    10227.47    10859.53   6986.64 o
  -1   0  19     2110.34     2432.18     99.02 o
   1   0  19      533.58      540.06     61.24 o
   3   0  19        0.82       10.12      8.74 o
   5   0  19     1987.59     2034.58     57.66 o
   7   0  19       23.93       22.87     12.30 o
   9   0  19       51.96       44.30     16.59 o
 -10   1  19       22.84       42.08     11.78 o
  -9   1  19      190.57      253.99     27.41 o
  -8   1  19      234.29      244.13     24.87 o
  -7   1  19        0.15        6.72     14.39 o
  -6   1  19        4.99        5.94      8.49 o
  -5   1  19      244.86      258.06     33.17 o
  -4   1  19     1389.45     1385.37     54.87 o
  -3   1  19       46.74       61.22     12.27 o
  -2   1  19     3462.31     3592.12     92.78 o
  -1   1  19      371.22      447.50     36.12 o
   0   1  19       93.54       77.73     14.20 o
   1   1  19       12.32       25.59      6.81 o
   2   1  19      484.17      498.61     36.74 o
   3   1  19       23.43       17.70      5.38 o
   4   1  19      800.60      746.72     30.40 o
   5   1  19      147.35      105.19     13.55 o
   6   1  19      378.35      384.60     33.90 o
   7   1  19       12.41       17.27     16.20 o
   8   1  19       48.21       38.59     10.93 o
   9   1  19        3.75        9.87      8.49 o
 -10   2  19       12.99       28.98     22.45 o
  -9   2  19      283.93      305.58     32.46 o
  -8   2  19       54.87       43.49     12.37 o
  -7   2  19        0.05       21.17      7.50 o
  -6   2  19        0.14       -3.78      8.45 o
  -5   2  19       96.49      103.26     25.04 o
  -4   2  19       71.18       65.32     13.13 o
  -3   2  19        0.05        7.78     20.69 o
  -2   2  19      510.89      528.87     38.74 o
  -1   2  19        7.22        9.91     12.12 o
   0   2  19      265.22      291.92     34.25 o
   1   2  19      150.55      173.22     20.87 o
   2   2  19      624.84      684.67     43.66 o
   3   2  19      434.21      419.79     37.40 o
   4   2  19      501.34      503.37     25.28 o
   5   2  19       71.73       61.40      7.74 o
   6   2  19      120.32      119.65     16.67 o
   7   2  19      129.70      127.29     18.35 o
   8   2  19        6.40       -4.22     10.05 o
   9   2  19       50.84       86.81     16.18 o
 -10   3  19        0.71        8.96     13.46 o
  -9   3  19        0.02       14.75     10.51 o
  -8   3  19       24.08       25.13     23.07 o
  -7   3  19       57.78       48.87      9.58 o
  -6   3  19       30.95       41.32      8.82 o
  -5   3  19      151.61      201.38     27.56 o
  -4   3  19        1.35        6.06      8.67 o
  -3   3  19       34.01       54.09     11.16 o
  -2   3  19      249.21      234.04     32.82 o
  -1   3  19      198.83      198.05     24.53 o
   0   3  19        3.20       11.02     22.14 o
   1   3  19       18.37       10.56      6.17 o
   2   3  19       26.88       31.86      5.93 o
   3   3  19        2.03       11.71      4.65 o
   4   3  19       80.26       61.56     11.40 o
   5   3  19       23.07       24.92      6.06 o
   6   3  19        0.00       15.40      5.68 o
   7   3  19       48.32       26.16      8.26 o
   8   3  19       67.84       54.96     13.31 o
   9   3  19        4.40        8.78      6.54 o
  -9   4  19        6.66       26.43      7.54 o
  -8   4  19      279.55      286.22     27.87 o
  -7   4  19        1.29       -3.62     13.27 o
  -6   4  19       32.70       42.99     14.14 o
  -5   4  19        6.31       17.80      6.82 o
  -4   4  19       89.84       91.97     17.79 o
  -3   4  19       22.32       29.80      7.70 o
  -2   4  19      157.24      145.25     25.41 o
  -1   4  19       17.23       24.26      8.95 o
   0   4  19       80.16       99.13     22.67 o
   1   4  19       69.05       60.92     15.02 o
   2   4  19      373.97      363.39     36.57 o
   3   4  19       37.52       45.90      7.67 o
   4   4  19       76.81       59.54     14.38 o
   5   4  19       13.03       12.19      4.36 o
   6   4  19       88.62       80.59      9.58 o
   7   4  19       24.89       33.82     13.29 o
   8   4  19      165.90      145.05     17.45 o
  -9   5  19      146.38      157.67     20.52 o
  -8   5  19       52.05       63.55     16.47 o
  -7   5  19       18.62       10.25     18.71 o
  -6   5  19       15.60       13.11      9.04 o
  -5   5  19        4.51       17.60      8.21 o
  -4   5  19      138.97      144.47     13.63 o
  -3   5  19      182.11      200.68     23.49 o
  -2   5  19        3.23        7.54      6.58 o
  -1   5  19        0.08        5.33      6.03 o
   0   5  19      110.82      103.56     12.49 o
   1   5  19      274.09      270.28     30.60 o
   2   5  19       24.22       28.38      7.44 o
   3   5  19       14.51       13.39      7.11 o
   4   5  19       17.07       13.65      5.55 o
   5   5  19       30.52       19.70      8.40 o
   6   5  19        0.12       19.29      4.43 o
   7   5  19       57.46       39.39      5.99 o
   8   5  19      226.35      225.05     27.34 o
  -8   6  19      154.67      193.39     32.71 o
  -7   6  19      375.71      442.33     35.83 o
  -6   6  19       57.55       75.48     14.86 o
  -5   6  19       75.68       85.28     14.46 o
  -4   6  19       13.31       13.34     16.06 o
  -3   6  19        1.46        5.88      6.85 o
  -2   6  19      229.52      226.66     30.20 o
  -1   6  19       64.79       38.67     11.41 o
   0   6  19        2.67       13.15      5.24 o
   1   6  19        6.64       17.37      5.15 o
   2   6  19      372.69      354.02     27.37 o
   3   6  19        7.38       15.69      6.47 o
   4   6  19      246.23      164.85     26.41 o
   5   6  19       29.17       28.24      7.25 o
   6   6  19       13.35       23.49      6.72 o
   7   6  19        6.66       19.44      5.51 o
   8   6  19       67.97       65.99     11.43 o
  -8   7  19      196.47      206.22     28.64 o
  -7   7  19       25.14       73.74     15.90 o
  -6   7  19      291.01      294.46     33.08 o
  -5   7  19        5.14       22.88     11.75 o
  -4   7  19       39.80       35.06     10.75 o
  -3   7  19       64.96       47.62     12.87 o
  -2   7  19      210.77      180.96     18.60 o
  -1   7  19        1.61        8.39      3.58 o
   0   7  19       96.71       74.70      9.34 o
   1   7  19       39.20       41.82      5.06 o
   2   7  19      206.24      181.32     20.16 o
   3   7  19      258.59      248.72     21.25 o
   4   7  19      175.07      142.13     16.47 o
   5   7  19      243.03      196.17     18.24 o
   6   7  19       37.00       34.95      6.10 o
   7   7  19       18.41       20.63      5.44 o
  -7   8  19        2.27       20.69      7.70 o
  -6   8  19       19.78       19.56      9.05 o
  -5   8  19       25.85       29.57      7.92 o
  -4   8  19        0.05       16.56     21.86 o
  -3   8  19       52.22       47.41      8.93 o
  -2   8  19      102.66       59.41     17.74 o
  -1   8  19      118.08      122.17     15.82 o
   0   8  19       11.89       24.61     10.66 o
   1   8  19       28.76       15.14      4.55 o
   2   8  19        3.20       19.75      4.39 o
   3   8  19        8.21       10.66      5.06 o
   4   8  19      136.18      100.18     15.08 o
   5   8  19       99.30       78.48     10.20 o
   6   8  19       47.07       44.53      8.23 o
  -6   9  19       21.39       27.22      9.61 o
  -5   9  19        0.76       -6.14     11.75 o
  -4   9  19       23.97       21.99      8.56 o
  -3   9  19        3.18        7.99      6.89 o
  -2   9  19        0.00       11.97      8.35 o
  -1   9  19       11.40       13.96      7.51 o
   0   9  19       12.73       17.30      4.99 o
   1   9  19        4.94        5.55      8.80 o
   2   9  19        0.01        5.25      7.02 o
   3   9  19        2.53        6.37      6.79 o
   4   9  19        6.04       15.56      5.58 o
   5   9  19       45.26       36.95      7.24 o
  -5  10  19        7.04       21.03      9.38 o
  -4  10  19        0.03       -9.47      8.00 o
  -3  10  19        0.01       20.30     10.86 o
  -2  10  19       26.65       17.81      5.54 o
  -1  10  19       33.01       32.12     14.83 o
   0  10  19       15.80       19.45      5.17 o
   1  10  19       51.17       42.13      6.92 o
   2  10  19        1.40       26.12      6.65 o
   3  10  19        0.52       27.03      6.79 o
   4  10  19       86.65      102.34     17.54 o
  -3  11  19       29.88       51.49     10.68 o
  -2  11  19        6.43       11.70     13.44 o
  -1  11  19       91.35       93.26     18.42 o
   0  11  19        2.07       25.41      7.12 o
   1  11  19       40.99       34.87      7.44 o
   2  11  19        2.63      -13.11      8.74 o
  -8   0  20        0.96       24.39     10.42 o
  -6   0  20        1.68       14.79     11.94 o
  -4   0  20      325.82      359.02     58.14 o
  -2   0  20        0.65       26.73      8.40 o
   0   0  20       13.15       13.52      7.59 o
   2   0  20      289.50      294.79     66.06 o
   4   0  20      617.10      636.31     50.19 o
   6   0  20      667.15      662.95     76.61 o
   8   0  20        6.70       29.06     11.00 o
  -9   1  20      181.47      201.20     18.60 o
  -8   1  20        8.27       15.41      7.41 o
  -7   1  20        6.73       11.98     15.10 o
  -6   1  20       78.78       82.48     15.31 o
  -5   1  20       60.62       48.85     12.55 o
  -4   1  20      101.18       58.35     22.71 o
  -3   1  20      123.29      113.87     15.45 o
  -2   1  20       49.00       39.78      7.62 o
  -1   1  20      916.64      918.73     34.88 o
   0   1  20      339.62      335.63     45.02 o
   1   1  20      248.68      255.68     35.01 o
   2   1  20       19.37       19.98      5.97 o
   3   1  20        9.06       10.38      4.55 o
   4   1  20       46.03       47.32     12.03 o
   5   1  20        2.95        9.93     11.30 o
   6   1  20      134.88      152.22     21.21 o
   7   1  20        8.29        8.27      7.18 o
   8   1  20       63.83      106.32     28.14 o
  -9   2  20       66.28       66.96     18.19 o
  -8   2  20        0.04       10.33     19.06 o
  -7   2  20       20.83       23.07      6.82 o
  -6   2  20       14.11       16.75     11.23 o
  -5   2  20      344.69      370.57     38.24 o
  -4   2  20       53.80       89.73     17.78 o
  -3   2  20      266.12      270.06     38.19 o
  -2   2  20      907.97      890.16     65.97 o
  -1   2  20      496.23      553.95     49.90 o
   0   2  20       26.25       33.86      7.35 o
   1   2  20        3.30       10.96      6.24 o
   2   2  20       52.09       62.06     12.00 o
   3   2  20       66.19       48.46      6.76 o
   4   2  20      162.62      143.17     18.99 o
   5   2  20      100.55       98.30     13.47 o
   6   2  20       24.63       14.19     10.04 o
   7   2  20       30.91       51.82     16.04 o
   8   2  20        0.92       38.58     14.83 o
  -9   3  20       11.82       30.78     10.55 o
  -8   3  20        6.15        5.41      6.67 o
  -7   3  20        0.00       17.47      6.20 o
  -6   3  20      426.95      459.36     42.07 o
  -5   3  20        1.12       11.89     10.90 o
  -4   3  20       28.71       30.56      8.75 o
  -3   3  20        6.87       14.25      6.99 o
  -2   3  20        1.97       14.08      5.60 o
  -1   3  20        0.71       16.82      6.07 o
   0   3  20        6.59        6.12      9.37 o
   1   3  20       95.24       88.09     23.17 o
   2   3  20        7.04       11.79      5.97 o
   3   3  20      203.34      152.93     20.22 o
   4   3  20        1.04       17.57      5.00 o
   5   3  20       46.02       39.04      8.87 o
   6   3  20        1.85        3.94      5.17 o
   7   3  20       19.46       12.44      8.07 o
   8   3  20       66.53       82.45     20.91 o
  -8   4  20       79.75       62.34     25.00 o
  -7   4  20       36.09       36.44     16.99 o
  -6   4  20      110.15      115.52     20.03 o
  -5   4  20      147.11      160.45     27.56 o
  -4   4  20      217.21      276.24     29.24 o
  -3   4  20       62.57       41.34      6.96 o
  -2   4  20        0.87        8.26      5.29 o
  -1   4  20        0.00        3.26     11.84 o
   0   4  20      136.77      138.14     19.28 o
   1   4  20       18.69       15.80      5.11 o
   2   4  20      178.30      164.03     16.50 o
   3   4  20      262.69      264.74     25.09 o
   4   4  20       91.69       64.72     16.66 o
   5   4  20      128.66      107.56     14.54 o
   6   4  20       17.19       11.52      6.29 o
   7   4  20       96.85       98.99     19.49 o
  -8   5  20        0.66        7.94     10.08 o
  -7   5  20        1.26       28.64     11.28 o
  -6   5  20      185.16      226.24     26.39 o
  -5   5  20       22.35       49.30     11.13 o
  -4   5  20        0.25       11.00     13.96 o
  -3   5  20       19.30       18.10      6.42 o
  -2   5  20       21.72       21.32      8.12 o
  -1   5  20        3.26        8.16     11.51 o
   0   5  20        0.47       21.12      6.20 o
   1   5  20        2.25       22.42     13.17 o
   2   5  20       72.44       69.65     11.51 o
   3   5  20       49.91       48.70     13.47 o
   4   5  20       17.44        9.25     13.07 o
   5   5  20       73.56       51.61      8.93 o
   6   5  20       27.70       32.36      6.37 o
   7   5  20       98.54       56.80     14.52 o
  -8   6  20        3.97       32.63     10.37 o
  -7   6  20      218.97      251.01     34.60 o
  -6   6  20       27.23       30.21     10.27 o
  -5   6  20       43.31       53.77     10.77 o
  -4   6  20      423.20      449.39     44.86 o
  -3   6  20        0.58       17.19      6.73 o
  -2   6  20       47.51       32.83      8.77 o
  -1   6  20       15.75       18.30     11.31 o
   0   6  20      101.32       65.56     16.54 o
   1   6  20      101.34       99.96     18.68 o
   2   6  20       34.76       28.37     11.80 o
   3   6  20      217.71      233.66     21.48 o
   4   6  20       38.65       27.02      7.94 o
   5   6  20       26.30       25.72      6.92 o
   6   6  20      345.64      281.32     26.86 o
   7   6  20        0.00       10.98      6.16 o
  -7   7  20        3.75       22.67      6.92 o
  -6   7  20       11.08       19.62      8.95 o
  -5   7  20      305.43      344.63     34.86 o
  -4   7  20       20.45       22.98      9.07 o
  -3   7  20      185.62      237.35     38.44 o
  -2   7  20        3.19       17.98      9.26 o
  -1   7  20      109.97       99.20     14.38 o
   0   7  20       28.00       14.14      9.01 o
   1   7  20       17.70       14.84      6.30 o
   2   7  20      600.42      598.46     37.12 o
   3   7  20      426.20      350.18     36.23 o
   4   7  20        0.15        1.62      8.02 o
   5   7  20       45.32       22.00      8.02 o
   6   7  20        0.21       15.05      4.78 o
  -6   8  20       26.76       50.46     15.24 o
  -5   8  20       43.37       46.57     13.08 o
  -4   8  20      183.93      218.88     33.57 o
  -3   8  20      220.64      218.05     26.35 o
  -2   8  20       70.64       92.23     19.52 o
  -1   8  20       19.52       30.71      9.51 o
   0   8  20       20.59       12.28      7.30 o
   1   8  20      127.20      107.18     12.44 o
   2   8  20        1.02       12.74      8.58 o
   3   8  20        1.95       12.24     18.67 o
   4   8  20      468.52      489.49     51.00 o
   5   8  20       45.03       27.00      5.62 o
  -5   9  20      257.18      308.08     65.43 o
  -4   9  20       26.24       40.48     11.76 o
  -3   9  20      405.42      391.83     36.95 o
  -2   9  20        3.23       14.84      8.17 o
  -1   9  20      285.15      325.07     43.04 o
   0   9  20       22.21       30.94     10.14 o
   1   9  20        2.11       13.86      4.56 o
   2   9  20       27.53       33.36     12.19 o
   3   9  20        7.36        9.92      8.52 o
   4   9  20        1.56      -12.20      8.14 o
  -3  10  20       36.73       46.94     14.17 o
  -2  10  20      120.16      110.71     13.87 o
  -1  10  20      102.56       88.71     14.22 o
   0  10  20       65.64       38.26     16.55 o
   1  10  20       63.17       60.92     13.45 o
   2  10  20        0.63        4.31      6.14 o
  -7   0  21       23.95       28.41     11.02 o
  -5   0  21       89.70      112.80     26.88 o
  -3   0  21      907.39      915.05     84.38 o
  -1   0  21     1490.74     1573.56     75.40 o
   1   0  21      931.29     1075.88     51.20 o
   3   0  21      580.23      544.02     53.84 o
   5   0  21       44.45       63.48     18.92 o
   7   0  21       53.70       66.11     17.98 o
  -8   1  21      356.46      433.74     58.18 o
  -7   1  21        4.50        9.70      6.29 o
  -6   1  21        1.62        7.51      4.50 o
  -5   1  21       10.01       12.11      9.88 o
  -4   1  21      244.05      269.22     28.81 o
  -3   1  21       12.55       13.67     15.91 o
  -2   1  21      956.92      938.10     39.39 o
  -1   1  21        0.00       -6.86      6.82 o
   0   1  21      456.18      419.60     48.16 o
   1   1  21        0.07       10.94     10.67 o
   2   1  21       19.32       19.33      7.70 o
   3   1  21        0.05        6.77      4.53 o
   4   1  21        3.55       10.74      5.64 o
   5   1  21       10.67       15.59     22.07 o
   6   1  21       20.50       19.04      8.93 o
   7   1  21      132.99       77.05     33.48 o
  -8   2  21      126.96      139.49     18.84 o
  -7   2  21       25.08       23.82      6.94 o
  -6   2  21        1.53       20.87      9.18 o
  -5   2  21      144.14      151.65     19.09 o
  -4   2  21      115.72      141.57     20.62 o
  -3   2  21        8.87       12.61      7.43 o
  -2   2  21      388.34      420.97     48.68 o
  -1   2  21       31.87       19.60      5.99 o
   0   2  21      577.39      538.56     50.97 o
   1   2  21      480.14      488.84     53.46 o
   2   2  21      128.86      112.48     20.05 o
   3   2  21      484.19      480.58     61.67 o
   4   2  21       14.81       15.01      6.76 o
   5   2  21       39.00       24.30     23.27 o
   6   2  21        3.54       19.80     13.86 o
   7   2  21       80.95       68.00     14.41 o
  -8   3  21       39.99       34.63     11.49 o
  -7   3  21        3.12        1.49     15.93 o
  -6   3  21      278.57      268.06     25.32 o
  -5   3  21       29.15       22.65      7.23 o
  -4   3  21       43.93       60.46     22.84 o
  -3   3  21      227.88      258.94     28.62 o
  -2   3  21      198.74      176.14     32.13 o
  -1   3  21       40.48       48.25     20.80 o
   0   3  21       71.73       58.04     31.19 o
   1   3  21        0.04       15.40      5.33 o
   2   3  21      135.07      135.39     24.10 o
   3   3  21        0.24       16.39      4.69 o
   4   3  21       14.12       31.74      9.18 o
   5   3  21       24.48       14.80      5.52 o
   6   3  21       94.12       85.09     22.81 o
   7   3  21      235.36      236.61     33.11 o
  -7   4  21        2.31        1.16     23.37 o
  -6   4  21       42.23       42.06     10.77 o
  -5   4  21      100.26       65.89     21.52 o
  -4   4  21        2.04       11.83      5.56 o
  -3   4  21      151.24      151.23     23.43 o
  -2   4  21       65.15       52.45     10.30 o
  -1   4  21       20.55        9.92      5.71 o
   0   4  21      234.35      235.20     30.66 o
   1   4  21       44.62       41.74     11.85 o
   2   4  21      578.44      551.23     39.66 o
   3   4  21      210.87      178.42     27.37 o
   4   4  21       17.44       12.50      6.95 o
   5   4  21      109.07       91.54     14.97 o
   6   4  21      124.69      116.69     19.40 o
   7   4  21      108.55       83.71     40.72 o
  -7   5  21       80.75      106.98     18.77 o
  -6   5  21      550.92      579.87     43.56 o
  -5   5  21      263.62      283.78     43.55 o
  -4   5  21      123.30      120.36     24.48 o
  -3   5  21        2.96        7.18      8.79 o
  -2   5  21       14.34       23.46      8.60 o
  -1   5  21       88.09      105.50     27.88 o
   0   5  21      320.66      342.04     33.50 o
   1   5  21      946.85     1029.10     42.36 o
   2   5  21      678.13      774.58     77.19 o
   3   5  21      162.48      162.15     21.83 o
   4   5  21        1.76       23.93      7.43 o
   5   5  21       15.35       15.73      4.84 o
   6   5  21      980.20     1040.72     31.07 o
  -6   6  21        1.10       29.49     13.79 o
  -5   6  21       11.56       15.85      6.50 o
  -4   6  21      272.85      297.39     29.52 o
  -3   6  21        1.22       22.26     24.17 o
  -2   6  21       50.97       42.14      9.71 o
  -1   6  21      334.62      304.52     40.35 o
   0   6  21       38.94       45.17      8.72 o
   1   6  21       62.95       63.15      9.81 o
   2   6  21       18.50       25.40      6.16 o
   3   6  21        9.43       20.85      5.07 o
   4   6  21       71.51       54.81     12.01 o
   5   6  21       35.41       24.66      6.13 o
  -6   7  21        7.96       14.39     13.23 o
  -5   7  21       21.29       26.37     11.22 o
  -4   7  21      509.96      480.21     50.98 o
  -3   7  21      562.94      599.13     55.74 o
  -2   7  21      292.37      316.97     34.65 o
  -1   7  21      103.81       75.14     14.06 o
   0   7  21        0.58       16.11      4.98 o
   1   7  21        5.67        8.72      7.96 o
   2   7  21      572.81      487.92     56.90 o
   3   7  21        1.44       11.36      7.58 o
   4   7  21      363.36      278.10     32.57 o
   5   7  21       70.35       55.64     21.17 o
  -5   8  21       11.87       18.28     12.14 o
  -4   8  21      197.43      213.16     26.39 o
  -3   8  21      119.99      101.74     16.61 o
  -2   8  21       72.76       79.34     16.37 o
  -1   8  21       67.28       80.92     13.35 o
   0   8  21      225.51      263.63     28.46 o
   1   8  21      104.05      104.69     20.26 o
   2   8  21       46.11       30.00      9.76 o
   3   8  21       46.51       31.32      6.42 o
   4   8  21      253.27      208.83     27.95 o
  -3   9  21      246.50      265.75     39.33 o
  -2   9  21        3.46       17.82     10.32 o
  -1   9  21        0.73       10.25     12.24 o
   0   9  21       27.07       37.61     14.11 o
   1   9  21        0.00        9.19      7.94 o
   2   9  21       41.15       19.58      7.88 o
  -6   0  22     1060.71     1206.13     93.51 o
  -4   0  22       12.46       21.93      6.77 o
  -2   0  22       14.26        9.66      8.14 o
   0   0  22        0.35       -6.29      8.64 o
   2   0  22       21.10       10.47      9.81 o
   4   0  22        3.08        5.22      5.89 o
   6   0  22      126.17      152.03     36.82 o
  -7   1  22      625.86      744.61     54.99 o
  -6   1  22        4.74       22.69      8.92 o
  -5   1  22      675.39      769.10     72.47 o
  -4   1  22        1.26        1.39      9.03 o
  -3   1  22        3.60       17.40      6.62 o
  -2   1  22      484.28      483.32     42.86 o
  -1   1  22       10.08       11.95      5.95 o
   0   1  22       69.23       72.18     13.39 o
   1   1  22      184.53      138.94     21.32 o
   2   1  22        9.53       16.90      5.50 o
   3   1  22      297.05      308.98     39.26 o
   4   1  22        0.89        9.17      5.65 o
   6   1  22       45.96       24.99     15.45 o
  -7   2  22      114.08      107.37     19.92 o
  -6   2  22      814.28      902.52     89.90 o
  -5   2  22        8.12       43.85     10.13 o
  -4   2  22       34.03       46.50     11.50 o
  -3   2  22       10.34       19.88      6.58 o
  -2   2  22       19.11       15.31      5.97 o
  -1   2  22       38.02       52.46     13.59 o
   0   2  22      284.12      273.23     34.42 o
   1   2  22       10.56       16.17      5.96 o
   2   2  22      128.62      146.27     20.90 o
   3   2  22       71.63       45.40     10.27 o
   4   2  22       94.80      105.32     67.71 o
   5   2  22      130.57       88.00     30.03 o
   6   2  22      183.54      234.11     43.84 o
  -7   3  22      671.46      682.27     68.31 o
  -6   3  22        0.09       14.88     21.40 o
  -5   3  22       46.06       55.65     17.50 o
  -4   3  22        8.21       11.65      5.96 o
  -3   3  22        2.39       12.11     12.96 o
  -2   3  22      103.87      104.96     22.85 o
  -1   3  22        6.63       -3.36      6.87 o
   0   3  22        0.02        1.07      6.35 o
   1   3  22        1.30        5.55      4.33 o
   2   3  22       36.10       19.35      7.84 o
   3   3  22      133.95      151.85     28.46 o
   4   3  22      233.94      207.74     40.46 o
   5   3  22      227.64      170.19     42.01 o
   6   3  22       71.51      108.19     28.61 o
  -6   4  22       41.06       45.80     11.37 o
  -5   4  22       10.72       13.51      8.50 o
  -4   4  22       69.87       49.53     11.70 o
  -3   4  22        7.52        4.16      5.66 o
  -2   4  22        0.27       12.48      8.23 o
  -1   4  22       16.58       20.60      6.86 o
   0   4  22        1.46        8.32      7.87 o
   1   4  22       21.81       41.76     10.82 o
   2   4  22        1.48        9.21      4.10 o
   3   4  22       44.63       70.33     12.82 o
   4   4  22       71.55       66.81     17.08 o
   5   4  22       16.28       26.91     10.41 o
  -6   5  22       24.37       27.56     10.90 o
  -5   5  22        0.70       17.38      9.31 o
  -4   5  22        2.01        2.64      7.58 o
  -3   5  22      109.55       86.08     21.98 o
  -2   5  22       19.52       16.77     20.25 o
  -1   5  22      138.52      124.78     21.86 o
   0   5  22       51.66       65.40     12.32 o
   1   5  22      340.90      357.31     35.06 o
   2   5  22       45.18       69.76     17.86 o
   3   5  22       98.59       84.35     22.64 o
   4   5  22      311.50      308.26     46.36 o
   5   5  22      141.09      128.36     25.08 o
  -5   6  22        9.91       23.93     17.86 o
  -4   6  22       33.53       43.08     12.34 o
  -3   6  22       15.07       14.20     14.45 o
  -2   6  22        8.06        4.43      5.37 o
  -1   6  22       58.31       61.45     13.60 o
   0   6  22        0.21        8.69      4.77 o
   1   6  22        1.90       12.05      4.17 o
   2   6  22        0.00        1.01      9.84 o
   3   6  22      576.29      671.83     79.58 o
   4   6  22       85.78       93.10     21.27 o
  -4   7  22       30.15       41.57     12.44 o
  -3   7  22        1.65       16.20      9.14 o
  -2   7  22      136.34      128.77     21.14 o
  -1   7  22       25.84       45.43      9.73 o
   0   7  22       25.40       38.69      9.95 o
   1   7  22        2.39       15.16      8.20 o
   2   7  22      253.10      284.43     43.92 o
   3   7  22        6.24       26.81      6.57 o
  -2   8  22        2.18       13.53      8.27 o
  -1   8  22       71.53       77.48     13.18 o
   0   8  22       22.34        5.18      8.96 o
   1   8  22       61.86       44.74     11.90 o
  -5   0  23      251.45      253.50     37.89 o
  -3   0  23       52.34       44.74     17.81 o
  -1   0  23      373.62      366.47     49.74 o
   1   0  23      193.22      207.10     44.89 o
   3   0  23        6.44       29.77     12.33 o
  -6   1  23       30.44       35.89     11.49 o
  -5   1  23        3.37       10.56      6.62 o
  -4   1  23       55.16       52.65     26.29 o
  -3   1  23       93.80       99.17     16.88 o
  -2   1  23      577.43      652.10     50.42 o
  -1   1  23     1087.16     1119.96     53.44 o
   0   1  23      276.35      249.73     36.38 o
   1   1  23      657.54      626.67     55.58 o
   2   1  23      404.09      320.08     45.59 o
   3   1  23        5.10       13.02      4.62 o
   4   1  23      111.49       96.34     25.79 o
  -6   2  23       39.13       34.67      8.90 o
  -5   2  23      334.13      329.27     56.37 o
  -4   2  23       61.04       55.88     12.25 o
  -3   2  23       53.16       77.35     14.15 o
  -2   2  23      866.79      875.53     63.96 o
  -1   2  23     1411.82     1658.28     33.03 o
   0   2  23     1496.70     1724.80     27.94 o
   1   2  23      230.30      199.43     29.68 o
   2   2  23       75.83       76.09     15.63 o
   3   2  23        0.55        1.51      6.15 o
   4   2  23        0.53       15.70      9.00 o
  -5   3  23        0.63       22.15     10.99 o
  -4   3  23      149.53      166.08     25.20 o
  -3   3  23       48.83       55.36     21.75 o
  -2   3  23        0.78       25.04      7.20 o
  -1   3  23       11.67       22.29      7.15 o
   0   3  23      479.10      467.06     49.95 o
   1   3  23      432.44      394.19     42.98 o
   2   3  23      138.47      156.70     31.67 o
   3   3  23        5.26       -4.74      9.23 o
   4   3  23       35.23       28.56     13.62 o
  -5   4  23       11.27       25.94     10.14 o
  -4   4  23        0.01       12.21      7.20 o
  -3   4  23       14.77       33.73     10.31 o
  -2   4  23       43.92       66.13     25.96 o
  -1   4  23       76.35       60.13     13.97 o
   0   4  23       16.28       33.80      9.16 o
   1   4  23       91.24       77.58     14.50 o
   2   4  23        4.09        7.77      6.30 o
   3   4  23       27.24       20.32     10.15 o
   4   4  23      166.53      147.69     27.73 o
  -4   5  23      698.31      785.44     43.88 o
  -3   5  23       27.38       31.26     11.43 o
  -2   5  23      115.78       71.50     24.73 o
  -1   5  23      283.94      235.36     45.58 o
   0   5  23       41.72       12.54      6.77 o
   1   5  23      141.83      124.52     24.03 o
   2   5  23       10.05       35.26      8.36 o
   3   5  23        5.59       23.00      7.75 o
  -3   6  23      107.59      106.98     20.59 o
  -2   6  23       46.13       66.14     14.40 o
  -1   6  23       64.52       71.43     13.68 o
   0   6  23      172.39      171.00     40.04 o
   1   6  23       23.35       29.74      8.23 o
   2   6  23      111.88      126.82     26.03 o
  -4   0  24        0.03       17.77     13.63 o
  -2   0  24      106.50      102.15     28.34 o
   0   0  24      206.59      218.58     39.21 o
   2   0  24       35.15       70.14     21.78 o
  -4   1  24        4.52       16.06      8.37 o
  -3   1  24       56.09       46.72     12.40 o
  -2   1  24       50.52       70.88     15.15 o
  -1   1  24      165.18      173.02     23.48 o
   0   1  24      140.83      125.51     28.28 o
   1   1  24      237.37      256.41     33.49 o
   2   1  24        0.46        5.75      8.95 o
   3   1  24      243.79      225.46     54.24 o
  -4   2  24        0.24       33.21      9.10 o
  -3   2  24        4.42       28.65      7.08 o
  -2   2  24        4.49       12.19      7.24 o
  -1   2  24       10.11        6.21      4.83 o
   0   2  24      287.61      292.71     29.68 o
   1   2  24        8.33       10.68      6.34 o
   2   2  24      656.47      791.61     31.75 o
   3   2  24       52.65       47.61     19.71 o
  -3   3  24        1.65       -4.26      7.61 o
  -2   3  24      153.27      128.13     21.13 o
  -1   3  24      407.02      351.59     50.73 o
   0   3  24        6.53       15.44      7.33 o
   1   3  24       69.57       98.76     25.13 o
   2   3  24       86.77       88.45     23.64 o
  -2   4  24       22.22       16.58     23.90 o
  -1   4  24       25.48       60.87     14.18 o
   0   4  24       26.88       24.23      8.80 o
   1   4  24       10.22       26.51      8.48 o
 
