# Supplementary material for: Bis(2,9-dimethyl-1,10-phenanthrolin-1-ium) 2,5-di­carb­oxy­benzene-1,4-di­carb­oxyl­ate–2,9-dimethyl-1,10-phenanthroline–benzene-1,2,4,5-tetra­carb­oxy­lic acid (1/2/1)
Source: Acta Crystallogr Sect E Struct Rep Online. 2013 Aug 17;69(Pt 9):o1445–6. doi: 10.1107/S1600536813022691 (PMC3884443; doi:10.1107/S1600536813022691)
Supplement: Supplementary file 3 [file e-69-o1445-Isup3.cml]

<?xml version="1.0" encoding="UTF-8"?>
<cml convention="cmlDict:cmllite" xmlns="http://www.xml-cml.org/schema" xmlns:cmlDict="http://www.xml-cml.org/dictionary/cml/" xmlns:nameDict="http://www.xml-cml.org/dictionary/cml/name/">
  <molecule id="m1">
    <name dictRef="nameDict:unknown">Bis(2,9-dimethyl-1,10-phenanthrolin-1-ium) 2,5-dicarboxybenzene-1,4-dicarboxylate bis(2,9-dimethyl-1,10-phenanthroline) benzene-1,2,4,5-tetracarboxylic acid</name>
    <atomArray>
      <atom id="a1" elementType="C">
        <label value="1" dictRef="cmlDict:locant"/>
        <label value="C" dictRef="cmlDict:locant"/>
      </atom>
      <atom id="a107" elementType="H"/>
      <atom id="a108" elementType="H"/>
      <atom id="a109" elementType="H"/>
      <atom id="a2" elementType="N" formalCharge="1">
        <label value="1" dictRef="cmlDict:locant"/>
        <label value="N" dictRef="cmlDict:locant"/>
      </atom>
      <atom id="a3" elementType="C" hydrogenCount="0">
        <label value="2" dictRef="cmlDict:locant"/>
      </atom>
      <atom id="a4" elementType="C">
        <label value="3" dictRef="cmlDict:locant"/>
      </atom>
      <atom id="a5" elementType="C">
        <label value="4" dictRef="cmlDict:locant"/>
      </atom>
      <atom id="a6" elementType="C" hydrogenCount="0">
        <label value="4a" dictRef="cmlDict:locant"/>
      </atom>
      <atom id="a7" elementType="C">
        <label value="5" dictRef="cmlDict:locant"/>
      </atom>
      <atom id="a8" elementType="C">
        <label value="6" dictRef="cmlDict:locant"/>
      </atom>
      <atom id="a9" elementType="C" hydrogenCount="0">
        <label value="6a" dictRef="cmlDict:locant"/>
      </atom>
      <atom id="a10" elementType="C">
        <label value="7" dictRef="cmlDict:locant"/>
      </atom>
      <atom id="a11" elementType="C">
        <label value="8" dictRef="cmlDict:locant"/>
      </atom>
      <atom id="a12" elementType="C" hydrogenCount="0">
        <label value="9" dictRef="cmlDict:locant"/>
      </atom>
      <atom id="a13" elementType="N" hydrogenCount="0">
        <label value="10" dictRef="cmlDict:locant"/>
        <label value="N'" dictRef="cmlDict:locant"/>
      </atom>
      <atom id="a14" elementType="C" hydrogenCount="0">
        <label value="10a" dictRef="cmlDict:locant"/>
      </atom>
      <atom id="a15" elementType="C" hydrogenCount="0">
        <label value="10b" dictRef="cmlDict:locant"/>
      </atom>
      <atom id="a110" elementType="H"/>
      <atom id="a111" elementType="H"/>
      <atom id="a112" elementType="H"/>
      <atom id="a113" elementType="H"/>
      <atom id="a114" elementType="H"/>
      <atom id="a115" elementType="H"/>
      <atom id="a116" elementType="H"/>
      <atom id="a16" elementType="C">
        <label value="1" dictRef="cmlDict:locant"/>
        <label value="C" dictRef="cmlDict:locant"/>
      </atom>
      <atom id="a117" elementType="H"/>
      <atom id="a118" elementType="H"/>
      <atom id="a119" elementType="H"/>
      <atom id="a17" elementType="N" formalCharge="1">
        <label value="1" dictRef="cmlDict:locant"/>
        <label value="N" dictRef="cmlDict:locant"/>
      </atom>
      <atom id="a18" elementType="C" hydrogenCount="0">
        <label value="2" dictRef="cmlDict:locant"/>
      </atom>
      <atom id="a19" elementType="C">
        <label value="3" dictRef="cmlDict:locant"/>
      </atom>
      <atom id="a20" elementType="C">
        <label value="4" dictRef="cmlDict:locant"/>
      </atom>
      <atom id="a21" elementType="C" hydrogenCount="0">
        <label value="4a" dictRef="cmlDict:locant"/>
      </atom>
      <atom id="a22" elementType="C">
        <label value="5" dictRef="cmlDict:locant"/>
      </atom>
      <atom id="a23" elementType="C">
        <label value="6" dictRef="cmlDict:locant"/>
      </atom>
      <atom id="a24" elementType="C" hydrogenCount="0">
        <label value="6a" dictRef="cmlDict:locant"/>
      </atom>
      <atom id="a25" elementType="C">
        <label value="7" dictRef="cmlDict:locant"/>
      </atom>
      <atom id="a26" elementType="C">
        <label value="8" dictRef="cmlDict:locant"/>
      </atom>
      <atom id="a27" elementType="C" hydrogenCount="0">
        <label value="9" dictRef="cmlDict:locant"/>
      </atom>
      <atom id="a28" elementType="N" hydrogenCount="0">
        <label value="10" dictRef="cmlDict:locant"/>
        <label value="N'" dictRef="cmlDict:locant"/>
      </atom>
      <atom id="a29" elementType="C" hydrogenCount="0">
        <label value="10a" dictRef="cmlDict:locant"/>
      </atom>
      <atom id="a30" elementType="C" hydrogenCount="0">
        <label value="10b" dictRef="cmlDict:locant"/>
      </atom>
      <atom id="a120" elementType="H"/>
      <atom id="a121" elementType="H"/>
      <atom id="a122" elementType="H"/>
      <atom id="a123" elementType="H"/>
      <atom id="a124" elementType="H"/>
      <atom id="a125" elementType="H"/>
      <atom id="a126" elementType="H"/>
      <atom id="a31" elementType="C" hydrogenCount="0">
        <label value="C" dictRef="cmlDict:locant"/>
      </atom>
      <atom id="a32" elementType="O" hydrogenCount="0">
        <label value="O'" dictRef="cmlDict:locant"/>
      </atom>
      <atom id="a33" elementType="O">
        <label value="O" dictRef="cmlDict:locant"/>
      </atom>
      <atom id="a127" elementType="H"/>
      <atom id="a34" elementType="C" hydrogenCount="0">
        <label value="1" dictRef="cmlDict:locant"/>
      </atom>
      <atom id="a35" elementType="C" hydrogenCount="0">
        <label value="2" dictRef="cmlDict:locant"/>
      </atom>
      <atom id="a36" elementType="C">
        <label value="3" dictRef="cmlDict:locant"/>
      </atom>
      <atom id="a37" elementType="C" hydrogenCount="0">
        <label value="4" dictRef="cmlDict:locant"/>
      </atom>
      <atom id="a38" elementType="C" hydrogenCount="0">
        <label value="5" dictRef="cmlDict:locant"/>
      </atom>
      <atom id="a39" elementType="C">
        <label value="6" dictRef="cmlDict:locant"/>
      </atom>
      <atom id="a41" elementType="C" hydrogenCount="0">
        <label value="C" dictRef="cmlDict:locant"/>
      </atom>
      <atom id="a42" elementType="O" hydrogenCount="0">
        <label value="O'" dictRef="cmlDict:locant"/>
      </atom>
      <atom id="a43" elementType="O" formalCharge="-1" hydrogenCount="0">
        <label value="O" dictRef="cmlDict:locant"/>
      </atom>
      <atom id="a45" elementType="C" hydrogenCount="0">
        <label value="C'" dictRef="cmlDict:locant"/>
      </atom>
      <atom id="a46" elementType="O" hydrogenCount="0">
        <label value="O'''" dictRef="cmlDict:locant"/>
      </atom>
      <atom id="a47" elementType="O" formalCharge="-1" hydrogenCount="0">
        <label value="O''" dictRef="cmlDict:locant"/>
      </atom>
      <atom id="a128" elementType="H"/>
      <atom id="a129" elementType="H"/>
      <atom id="a48" elementType="C">
        <label value="1" dictRef="cmlDict:locant"/>
        <label value="C" dictRef="cmlDict:locant"/>
      </atom>
      <atom id="a130" elementType="H"/>
      <atom id="a131" elementType="H"/>
      <atom id="a132" elementType="H"/>
      <atom id="a49" elementType="N" hydrogenCount="0">
        <label value="1" dictRef="cmlDict:locant"/>
        <label value="N" dictRef="cmlDict:locant"/>
      </atom>
      <atom id="a50" elementType="C" hydrogenCount="0">
        <label value="2" dictRef="cmlDict:locant"/>
      </atom>
      <atom id="a51" elementType="C">
        <label value="3" dictRef="cmlDict:locant"/>
      </atom>
      <atom id="a52" elementType="C">
        <label value="4" dictRef="cmlDict:locant"/>
      </atom>
      <atom id="a53" elementType="C" hydrogenCount="0">
        <label value="4a" dictRef="cmlDict:locant"/>
      </atom>
      <atom id="a54" elementType="C">
        <label value="5" dictRef="cmlDict:locant"/>
      </atom>
      <atom id="a55" elementType="C">
        <label value="6" dictRef="cmlDict:locant"/>
      </atom>
      <atom id="a56" elementType="C" hydrogenCount="0">
        <label value="6a" dictRef="cmlDict:locant"/>
      </atom>
      <atom id="a57" elementType="C">
        <label value="7" dictRef="cmlDict:locant"/>
      </atom>
      <atom id="a58" elementType="C">
        <label value="8" dictRef="cmlDict:locant"/>
      </atom>
      <atom id="a59" elementType="C" hydrogenCount="0">
        <label value="9" dictRef="cmlDict:locant"/>
      </atom>
      <atom id="a60" elementType="N" hydrogenCount="0">
        <label value="10" dictRef="cmlDict:locant"/>
        <label value="N'" dictRef="cmlDict:locant"/>
      </atom>
      <atom id="a61" elementType="C" hydrogenCount="0">
        <label value="10a" dictRef="cmlDict:locant"/>
      </atom>
      <atom id="a62" elementType="C" hydrogenCount="0">
        <label value="10b" dictRef="cmlDict:locant"/>
      </atom>
      <atom id="a133" elementType="H"/>
      <atom id="a134" elementType="H"/>
      <atom id="a135" elementType="H"/>
      <atom id="a136" elementType="H"/>
      <atom id="a137" elementType="H"/>
      <atom id="a138" elementType="H"/>
      <atom id="a63" elementType="C">
        <label value="1" dictRef="cmlDict:locant"/>
        <label value="C" dictRef="cmlDict:locant"/>
      </atom>
      <atom id="a139" elementType="H"/>
      <atom id="a140" elementType="H"/>
      <atom id="a141" elementType="H"/>
      <atom id="a64" elementType="N" hydrogenCount="0">
        <label value="1" dictRef="cmlDict:locant"/>
        <label value="N" dictRef="cmlDict:locant"/>
      </atom>
      <atom id="a65" elementType="C" hydrogenCount="0">
        <label value="2" dictRef="cmlDict:locant"/>
      </atom>
      <atom id="a66" elementType="C">
        <label value="3" dictRef="cmlDict:locant"/>
      </atom>
      <atom id="a67" elementType="C">
        <label value="4" dictRef="cmlDict:locant"/>
      </atom>
      <atom id="a68" elementType="C" hydrogenCount="0">
        <label value="4a" dictRef="cmlDict:locant"/>
      </atom>
      <atom id="a69" elementType="C">
        <label value="5" dictRef="cmlDict:locant"/>
      </atom>
      <atom id="a70" elementType="C">
        <label value="6" dictRef="cmlDict:locant"/>
      </atom>
      <atom id="a71" elementType="C" hydrogenCount="0">
        <label value="6a" dictRef="cmlDict:locant"/>
      </atom>
      <atom id="a72" elementType="C">
        <label value="7" dictRef="cmlDict:locant"/>
      </atom>
      <atom id="a73" elementType="C">
        <label value="8" dictRef="cmlDict:locant"/>
      </atom>
      <atom id="a74" elementType="C" hydrogenCount="0">
        <label value="9" dictRef="cmlDict:locant"/>
      </atom>
      <atom id="a75" elementType="N" hydrogenCount="0">
        <label value="10" dictRef="cmlDict:locant"/>
        <label value="N'" dictRef="cmlDict:locant"/>
      </atom>
      <atom id="a76" elementType="C" hydrogenCount="0">
        <label value="10a" dictRef="cmlDict:locant"/>
      </atom>
      <atom id="a77" elementType="C" hydrogenCount="0">
        <label value="10b" dictRef="cmlDict:locant"/>
      </atom>
      <atom id="a142" elementType="H"/>
      <atom id="a143" elementType="H"/>
      <atom id="a144" elementType="H"/>
      <atom id="a145" elementType="H"/>
      <atom id="a146" elementType="H"/>
      <atom id="a147" elementType="H"/>
      <atom id="a78" elementType="C" hydrogenCount="0">
        <label value="1" dictRef="cmlDict:locant"/>
      </atom>
      <atom id="a79" elementType="C" hydrogenCount="0">
        <label value="2" dictRef="cmlDict:locant"/>
      </atom>
      <atom id="a80" elementType="C">
        <label value="3" dictRef="cmlDict:locant"/>
      </atom>
      <atom id="a81" elementType="C" hydrogenCount="0">
        <label value="4" dictRef="cmlDict:locant"/>
      </atom>
      <atom id="a82" elementType="C" hydrogenCount="0">
        <label value="5" dictRef="cmlDict:locant"/>
      </atom>
      <atom id="a83" elementType="C">
        <label value="6" dictRef="cmlDict:locant"/>
      </atom>
      <atom id="a85" elementType="C" hydrogenCount="0">
        <label value="C" dictRef="cmlDict:locant"/>
      </atom>
      <atom id="a86" elementType="O" hydrogenCount="0">
        <label value="O'" dictRef="cmlDict:locant"/>
      </atom>
      <atom id="a87" elementType="O">
        <label value="O" dictRef="cmlDict:locant"/>
      </atom>
      <atom id="a89" elementType="C" hydrogenCount="0">
        <label value="C'" dictRef="cmlDict:locant"/>
      </atom>
      <atom id="a90" elementType="O" hydrogenCount="0">
        <label value="O'''" dictRef="cmlDict:locant"/>
      </atom>
      <atom id="a91" elementType="O">
        <label value="O''" dictRef="cmlDict:locant"/>
      </atom>
      <atom id="a93" elementType="C" hydrogenCount="0">
        <label value="C''" dictRef="cmlDict:locant"/>
      </atom>
      <atom id="a94" elementType="O" hydrogenCount="0">
        <label value="O'''''" dictRef="cmlDict:locant"/>
      </atom>
      <atom id="a95" elementType="O">
        <label value="O''''" dictRef="cmlDict:locant"/>
      </atom>
      <atom id="a97" elementType="C" hydrogenCount="0">
        <label value="C'''" dictRef="cmlDict:locant"/>
      </atom>
      <atom id="a98" elementType="O" hydrogenCount="0">
        <label value="O'''''''" dictRef="cmlDict:locant"/>
      </atom>
      <atom id="a99" elementType="O">
        <label value="O''''''" dictRef="cmlDict:locant"/>
      </atom>
      <atom id="a148" elementType="H"/>
      <atom id="a149" elementType="H"/>
      <atom id="a150" elementType="H"/>
      <atom id="a151" elementType="H"/>
      <atom id="a152" elementType="H"/>
      <atom id="a153" elementType="H"/>
      <atom id="a100" elementType="C">
        <label value="1'" dictRef="cmlDict:locant"/>
        <label value="C'" dictRef="cmlDict:locant"/>
      </atom>
      <atom id="a154" elementType="H"/>
      <atom id="a155" elementType="H"/>
      <atom id="a156" elementType="H"/>
      <atom id="a101" elementType="C">
        <label value="1'" dictRef="cmlDict:locant"/>
        <label value="C'" dictRef="cmlDict:locant"/>
      </atom>
      <atom id="a157" elementType="H"/>
      <atom id="a158" elementType="H"/>
      <atom id="a159" elementType="H"/>
      <atom id="a102" elementType="C" hydrogenCount="0">
        <label value="C'" dictRef="cmlDict:locant"/>
      </atom>
      <atom id="a103" elementType="O" hydrogenCount="0">
        <label value="O''" dictRef="cmlDict:locant"/>
      </atom>
      <atom id="a104" elementType="O">
        <label value="O'" dictRef="cmlDict:locant"/>
      </atom>
      <atom id="a160" elementType="H"/>
      <atom id="a105" elementType="C">
        <label value="1'" dictRef="cmlDict:locant"/>
        <label value="C'" dictRef="cmlDict:locant"/>
      </atom>
      <atom id="a161" elementType="H"/>
      <atom id="a162" elementType="H"/>
      <atom id="a163" elementType="H"/>
      <atom id="a106" elementType="C">
        <label value="1'" dictRef="cmlDict:locant"/>
        <label value="C'" dictRef="cmlDict:locant"/>
      </atom>
      <atom id="a164" elementType="H"/>
      <atom id="a165" elementType="H"/>
      <atom id="a166" elementType="H"/>
    </atomArray>
    <bondArray>
      <bond id="a1_a107" atomRefs2="a1 a107" order="S"/>
      <bond id="a1_a108" atomRefs2="a1 a108" order="S"/>
      <bond id="a1_a109" atomRefs2="a1 a109" order="S"/>
      <bond id="a2_a3" atomRefs2="a2 a3" order="D"/>
      <bond id="a3_a4" atomRefs2="a3 a4" order="S"/>
      <bond id="a4_a5" atomRefs2="a4 a5" order="D"/>
      <bond id="a5_a6" atomRefs2="a5 a6" order="S"/>
      <bond id="a6_a7" atomRefs2="a6 a7" order="D"/>
      <bond id="a7_a8" atomRefs2="a7 a8" order="S"/>
      <bond id="a8_a9" atomRefs2="a8 a9" order="D"/>
      <bond id="a9_a10" atomRefs2="a9 a10" order="S"/>
      <bond id="a10_a11" atomRefs2="a10 a11" order="D"/>
      <bond id="a11_a12" atomRefs2="a11 a12" order="S"/>
      <bond id="a12_a13" atomRefs2="a12 a13" order="D"/>
      <bond id="a13_a14" atomRefs2="a13 a14" order="S"/>
      <bond id="a9_a14" atomRefs2="a9 a14" order="S"/>
      <bond id="a14_a15" atomRefs2="a14 a15" order="D"/>
      <bond id="a2_a15" atomRefs2="a2 a15" order="S"/>
      <bond id="a6_a15" atomRefs2="a6 a15" order="S"/>
      <bond id="a2_a110" atomRefs2="a2 a110" order="S"/>
      <bond id="a4_a111" atomRefs2="a4 a111" order="S"/>
      <bond id="a5_a112" atomRefs2="a5 a112" order="S"/>
      <bond id="a7_a113" atomRefs2="a7 a113" order="S"/>
      <bond id="a8_a114" atomRefs2="a8 a114" order="S"/>
      <bond id="a10_a115" atomRefs2="a10 a115" order="S"/>
      <bond id="a11_a116" atomRefs2="a11 a116" order="S"/>
      <bond id="a1_a3" atomRefs2="a1 a3" order="S"/>
      <bond id="a16_a117" atomRefs2="a16 a117" order="S"/>
      <bond id="a16_a118" atomRefs2="a16 a118" order="S"/>
      <bond id="a16_a119" atomRefs2="a16 a119" order="S"/>
      <bond id="a17_a18" atomRefs2="a17 a18" order="D"/>
      <bond id="a18_a19" atomRefs2="a18 a19" order="S"/>
      <bond id="a19_a20" atomRefs2="a19 a20" order="D"/>
      <bond id="a20_a21" atomRefs2="a20 a21" order="S"/>
      <bond id="a21_a22" atomRefs2="a21 a22" order="D"/>
      <bond id="a22_a23" atomRefs2="a22 a23" order="S"/>
      <bond id="a23_a24" atomRefs2="a23 a24" order="D"/>
      <bond id="a24_a25" atomRefs2="a24 a25" order="S"/>
      <bond id="a25_a26" atomRefs2="a25 a26" order="D"/>
      <bond id="a26_a27" atomRefs2="a26 a27" order="S"/>
      <bond id="a27_a28" atomRefs2="a27 a28" order="D"/>
      <bond id="a28_a29" atomRefs2="a28 a29" order="S"/>
      <bond id="a24_a29" atomRefs2="a24 a29" order="S"/>
      <bond id="a29_a30" atomRefs2="a29 a30" order="D"/>
      <bond id="a17_a30" atomRefs2="a17 a30" order="S"/>
      <bond id="a21_a30" atomRefs2="a21 a30" order="S"/>
      <bond id="a17_a120" atomRefs2="a17 a120" order="S"/>
      <bond id="a19_a121" atomRefs2="a19 a121" order="S"/>
      <bond id="a20_a122" atomRefs2="a20 a122" order="S"/>
      <bond id="a22_a123" atomRefs2="a22 a123" order="S"/>
      <bond id="a23_a124" atomRefs2="a23 a124" order="S"/>
      <bond id="a25_a125" atomRefs2="a25 a125" order="S"/>
      <bond id="a26_a126" atomRefs2="a26 a126" order="S"/>
      <bond id="a16_a18" atomRefs2="a16 a18" order="S"/>
      <bond id="a31_a32" atomRefs2="a31 a32" order="D"/>
      <bond id="a31_a33" atomRefs2="a31 a33" order="S"/>
      <bond id="a33_a127" atomRefs2="a33 a127" order="S"/>
      <bond id="a34_a35" atomRefs2="a34 a35" order="D"/>
      <bond id="a35_a36" atomRefs2="a35 a36" order="S"/>
      <bond id="a36_a37" atomRefs2="a36 a37" order="D"/>
      <bond id="a37_a38" atomRefs2="a37 a38" order="S"/>
      <bond id="a38_a39" atomRefs2="a38 a39" order="D"/>
      <bond id="a39_a34" atomRefs2="a39 a34" order="S"/>
      <bond id="a41_a42" atomRefs2="a41 a42" order="D"/>
      <bond id="a41_a43" atomRefs2="a41 a43" order="S"/>
      <bond id="a34_a41" atomRefs2="a34 a41" order="S"/>
      <bond id="a45_a46" atomRefs2="a45 a46" order="D"/>
      <bond id="a45_a47" atomRefs2="a45 a47" order="S"/>
      <bond id="a37_a45" atomRefs2="a37 a45" order="S"/>
      <bond id="a36_a128" atomRefs2="a36 a128" order="S"/>
      <bond id="a39_a129" atomRefs2="a39 a129" order="S"/>
      <bond id="a31_a35" atomRefs2="a31 a35" order="S"/>
      <bond id="a48_a130" atomRefs2="a48 a130" order="S"/>
      <bond id="a48_a131" atomRefs2="a48 a131" order="S"/>
      <bond id="a48_a132" atomRefs2="a48 a132" order="S"/>
      <bond id="a49_a50" atomRefs2="a49 a50" order="D"/>
      <bond id="a50_a51" atomRefs2="a50 a51" order="S"/>
      <bond id="a51_a52" atomRefs2="a51 a52" order="D"/>
      <bond id="a52_a53" atomRefs2="a52 a53" order="S"/>
      <bond id="a53_a54" atomRefs2="a53 a54" order="D"/>
      <bond id="a54_a55" atomRefs2="a54 a55" order="S"/>
      <bond id="a55_a56" atomRefs2="a55 a56" order="D"/>
      <bond id="a56_a57" atomRefs2="a56 a57" order="S"/>
      <bond id="a57_a58" atomRefs2="a57 a58" order="D"/>
      <bond id="a58_a59" atomRefs2="a58 a59" order="S"/>
      <bond id="a59_a60" atomRefs2="a59 a60" order="D"/>
      <bond id="a60_a61" atomRefs2="a60 a61" order="S"/>
      <bond id="a56_a61" atomRefs2="a56 a61" order="S"/>
      <bond id="a61_a62" atomRefs2="a61 a62" order="D"/>
      <bond id="a49_a62" atomRefs2="a49 a62" order="S"/>
      <bond id="a53_a62" atomRefs2="a53 a62" order="S"/>
      <bond id="a51_a133" atomRefs2="a51 a133" order="S"/>
      <bond id="a52_a134" atomRefs2="a52 a134" order="S"/>
      <bond id="a54_a135" atomRefs2="a54 a135" order="S"/>
      <bond id="a55_a136" atomRefs2="a55 a136" order="S"/>
      <bond id="a57_a137" atomRefs2="a57 a137" order="S"/>
      <bond id="a58_a138" atomRefs2="a58 a138" order="S"/>
      <bond id="a48_a50" atomRefs2="a48 a50" order="S"/>
      <bond id="a63_a139" atomRefs2="a63 a139" order="S"/>
      <bond id="a63_a140" atomRefs2="a63 a140" order="S"/>
      <bond id="a63_a141" atomRefs2="a63 a141" order="S"/>
      <bond id="a64_a65" atomRefs2="a64 a65" order="D"/>
      <bond id="a65_a66" atomRefs2="a65 a66" order="S"/>
      <bond id="a66_a67" atomRefs2="a66 a67" order="D"/>
      <bond id="a67_a68" atomRefs2="a67 a68" order="S"/>
      <bond id="a68_a69" atomRefs2="a68 a69" order="D"/>
      <bond id="a69_a70" atomRefs2="a69 a70" order="S"/>
      <bond id="a70_a71" atomRefs2="a70 a71" order="D"/>
      <bond id="a71_a72" atomRefs2="a71 a72" order="S"/>
      <bond id="a72_a73" atomRefs2="a72 a73" order="D"/>
      <bond id="a73_a74" atomRefs2="a73 a74" order="S"/>
      <bond id="a74_a75" atomRefs2="a74 a75" order="D"/>
      <bond id="a75_a76" atomRefs2="a75 a76" order="S"/>
      <bond id="a71_a76" atomRefs2="a71 a76" order="S"/>
      <bond id="a76_a77" atomRefs2="a76 a77" order="D"/>
      <bond id="a64_a77" atomRefs2="a64 a77" order="S"/>
      <bond id="a68_a77" atomRefs2="a68 a77" order="S"/>
      <bond id="a66_a142" atomRefs2="a66 a142" order="S"/>
      <bond id="a67_a143" atomRefs2="a67 a143" order="S"/>
      <bond id="a69_a144" atomRefs2="a69 a144" order="S"/>
      <bond id="a70_a145" atomRefs2="a70 a145" order="S"/>
      <bond id="a72_a146" atomRefs2="a72 a146" order="S"/>
      <bond id="a73_a147" atomRefs2="a73 a147" order="S"/>
      <bond id="a63_a65" atomRefs2="a63 a65" order="S"/>
      <bond id="a78_a79" atomRefs2="a78 a79" order="S"/>
      <bond id="a79_a80" atomRefs2="a79 a80" order="D"/>
      <bond id="a80_a81" atomRefs2="a80 a81" order="S"/>
      <bond id="a81_a82" atomRefs2="a81 a82" order="D"/>
      <bond id="a82_a83" atomRefs2="a82 a83" order="S"/>
      <bond id="a83_a78" atomRefs2="a83 a78" order="D"/>
      <bond id="a85_a86" atomRefs2="a85 a86" order="D"/>
      <bond id="a85_a87" atomRefs2="a85 a87" order="S"/>
      <bond id="a78_a85" atomRefs2="a78 a85" order="S"/>
      <bond id="a89_a90" atomRefs2="a89 a90" order="D"/>
      <bond id="a89_a91" atomRefs2="a89 a91" order="S"/>
      <bond id="a79_a89" atomRefs2="a79 a89" order="S"/>
      <bond id="a93_a94" atomRefs2="a93 a94" order="D"/>
      <bond id="a93_a95" atomRefs2="a93 a95" order="S"/>
      <bond id="a81_a93" atomRefs2="a81 a93" order="S"/>
      <bond id="a97_a98" atomRefs2="a97 a98" order="D"/>
      <bond id="a97_a99" atomRefs2="a97 a99" order="S"/>
      <bond id="a82_a97" atomRefs2="a82 a97" order="S"/>
      <bond id="a80_a148" atomRefs2="a80 a148" order="S"/>
      <bond id="a83_a149" atomRefs2="a83 a149" order="S"/>
      <bond id="a87_a150" atomRefs2="a87 a150" order="S"/>
      <bond id="a91_a151" atomRefs2="a91 a151" order="S"/>
      <bond id="a95_a152" atomRefs2="a95 a152" order="S"/>
      <bond id="a99_a153" atomRefs2="a99 a153" order="S"/>
      <bond id="a100_a154" atomRefs2="a100 a154" order="S"/>
      <bond id="a100_a155" atomRefs2="a100 a155" order="S"/>
      <bond id="a100_a156" atomRefs2="a100 a156" order="S"/>
      <bond id="a100_a12" atomRefs2="a100 a12" order="S"/>
      <bond id="a101_a157" atomRefs2="a101 a157" order="S"/>
      <bond id="a101_a158" atomRefs2="a101 a158" order="S"/>
      <bond id="a101_a159" atomRefs2="a101 a159" order="S"/>
      <bond id="a101_a27" atomRefs2="a101 a27" order="S"/>
      <bond id="a102_a103" atomRefs2="a102 a103" order="D"/>
      <bond id="a102_a104" atomRefs2="a102 a104" order="S"/>
      <bond id="a104_a160" atomRefs2="a104 a160" order="S"/>
      <bond id="a102_a38" atomRefs2="a102 a38" order="S"/>
      <bond id="a105_a161" atomRefs2="a105 a161" order="S"/>
      <bond id="a105_a162" atomRefs2="a105 a162" order="S"/>
      <bond id="a105_a163" atomRefs2="a105 a163" order="S"/>
      <bond id="a105_a59" atomRefs2="a105 a59" order="S"/>
      <bond id="a106_a164" atomRefs2="a106 a164" order="S"/>
      <bond id="a106_a165" atomRefs2="a106 a165" order="S"/>
      <bond id="a106_a166" atomRefs2="a106 a166" order="S"/>
      <bond id="a106_a74" atomRefs2="a106 a74" order="S"/>
    </bondArray>
  </molecule>
</cml>
